# Supplementary material for: Self-rolling of vanadium dioxide nanomembranes for enhanced multi-level solar modulation
Source: Nat Commun. 2022 Dec 19;13:7819. doi: 10.1038/s41467-022-35513-w (PMC9763237; doi:10.1038/s41467-022-35513-w)
Supplement: Supplementary file 8 — Source Data [file 41467_2022_35513_MOESM8_ESM.xlsx]

## Sheet: Figure2
Fig. 2c (heating)		Fig. 2c (cooling)
temperature (℃)	r(Ω)	temperature (℃)	r(Ω)
31.7511	213701	83.9476	529.433
32.7518	208833	82.9487	530.245
33.7511	204606	81.9481	533.226
34.7502	200536	80.949	537.931
35.7505	196745	79.9486	539.888
36.7519	192483	78.9484	537.506
37.7526	187796	77.9492	536.261
38.7511	184292	76.9495	532.619
39.7515	180415	75.9493	533.539
40.7503	176760	74.9487	530.364
41.7524	173122	73.9489	512.92
42.7509	169336	72.9498	533.369
43.7505	165753	71.9491	539.755
44.7517	162535	70.9493	536.535
45.7508	158797	69.9487	541.754
46.7501	154448	68.9494	546.008
47.7502	151006	67.9499	551.718
48.7537	147398	66.9485	560.681
49.7513	143870	65.948	563.588
50.7525	139287	64.9497	581.611
51.7508	127640	63.9482	597.97
52.7514	122398	62.9488	630.169
53.7516	117349	61.9498	671.002
54.7539	109200	60.9481	728.137
55.7553	103935	59.9482	814.326
56.7527	97531	58.9496	931.047
57.7539	89761.9	57.9495	1160.14
58.7524	82230.1	56.9499	1605.15
59.7531	72873	55.9498	2544.13
60.7513	61996.2	54.9486	4729.04
61.751	49689.4	53.9486	9429.7
62.7541	36089.6	52.9489	18212.8
63.7538	22824.1	51.9492	30728.1
64.7503	11674.6	50.9496	45395.5
65.7521	5112.05	49.9493	61079.9
66.7502	2692.4	48.9492	76219.7
67.7502	1607.08	47.9491	90670.6
68.7525	1078.69	46.9487	102516
69.7511	888.492	45.9499	113310
70.7527	724.201	44.949	120566
71.7502	648.08	43.9487	129327
72.7525	591.385	42.9492	139173
73.7502	508.646	41.9499	145913
74.7548	486.415	40.9496	152760
75.7513	469.935	39.9498	158700
76.7517	534.906	38.9493	164615
77.7543	531.678	37.9491	171728
78.7541	531.273	36.9491	176524
79.7538	525.245	35.9499	181199
80.7535	526.363	34.9496	186261
81.7528	519.565	33.9494	189169
82.7516	526.099	32.9497	195472
83.7501	523.87	31.9499	199337
84.7515	524.111	30.9496	203761
85.7513	525.648	29.9499	207923
86.7503	528.06	28.9497	213735
		27.9494	217666
		26.9497	221346

## Sheet: Figure3
Fig. 3b				Fig. 3d											Fig. 3e
Growth temperature (℃)	Initial K (104m-1)	Error bar		Laser 532nm											Theo.				Exp.
350	1.6	0.06		sample i		sample ii		sample iii		sample ⅳ		sample ⅴ			△ε	K (104m-1)			△ε	K (104m-1)	Error bar
400	1.45	0.09		Raman shift(cm-1)	Raman intensity	Raman shift(cm-1)	Raman intensity	Raman shift(cm-1)	Raman intensity	Raman shift(cm-1)	Raman intensity	Raman shift(cm-1)	Raman intensity			100nm	140nm	60nm	0.0089	1.60333	0.06
450	1.26	0.05		101.182	109.423	101.182	45.5344	101.182	43.1554	101.182	111.18	101.182	56.7662		5e-05	0.01161	0.00598	0.03159	0.00666	1.45455	0.09
500	0.85	0.03		103.012	113.032	103.012	46.358	103.012	43.5891	103.012	116.356	103.012	60.4242		0.0001	0.02322	0.01195	0.06317	0.00582	1.2639	0.05
550	0.67	0.01		104.84	115.21	104.84	45.5479	104.84	45.4937	104.84	116.849	104.84	62.8361		0.00015	0.03483	0.01793	0.09476	0.00388	0.85448	0.03
Growth temperature (℃)	△K (104m-1)	Error bar		106.669	116.165	106.669	44.0964	106.669	45.7029	106.669	114.545	106.669	61.5458		0.0002	0.04644	0.02391	0.12635	0.00308	0.66529	0.01
350	0.38	0.14		108.496	117.141	108.496	45.2163	108.496	43.3229	108.496	110.525	108.496	62.5086		0.00025	0.05805	0.02988	0.15794
400	0.62	0.27		110.324	117.345	110.324	48.3383	110.324	46.0515	110.324	104.688	110.324	66.2325		0.0003	0.06967	0.03586	0.18952
450	1.26	0		112.15	117.735	112.15	50.6433	112.15	48.8716	112.15	104.317	112.15	65.5153		0.00035	0.08128	0.04183	0.22111
500	0.85	0		113.978	114.551	113.978	50.3872	113.978	49.899	113.978	105.142	113.978	66.5625		0.0004	0.09289	0.04781	0.2527
550	0.67	0		115.803	118.308	115.803	52.2264	115.803	51.2583	115.803	104.885	115.803	64.2636		0.00045	0.1045	0.05379	0.28429
				117.63	119.058	117.63	56.0467	117.63	54.8904	117.63	102.889	117.63	65.4688		0.0005	0.11611	0.05976	0.31587
				119.455	119.229	119.455	57.921	119.455	57.6278	119.455	102.884	119.455	68.8288		0.00055	0.12772	0.06574	0.34746
				121.279	122.08	121.279	63.1202	121.279	63.5354	121.279	103.613	121.279	72.9552		0.0006	0.13933	0.07172	0.37905
				123.105	124.681	123.105	68.7519	123.105	68.6271	123.105	104	123.105	75.8983		0.00065	0.15094	0.07769	0.41064
				124.929	122.348	124.929	75.0887	124.929	72.717	124.929	106.114	124.929	77.604		0.0007	0.16255	0.08367	0.44223
				126.754	128.689	126.754	77.5964	126.754	76.939	126.754	104.511	126.754	79.383		0.00075	0.17416	0.08964	0.47381
				128.577	124.488	128.577	81.0335	128.577	80.7768	128.577	108.185	128.577	80.0275		0.0008	0.18577	0.09562	0.5054
				130.399	124.858	130.399	79.313	130.399	83.7763	130.399	107.737	130.399	81.8678		0.00085	0.19739	0.1016	0.53699
				132.223	123.663	132.223	80.7087	132.223	85.817	132.223	106.522	132.223	75.4075		0.0009	0.209	0.10757	0.56858
				134.045	119.549	134.045	83.4246	134.045	86.8964	134.045	108.198	134.045	74.737		0.00095	0.22061	0.11355	0.60016
				135.868	120.048	135.868	87.3154	135.868	93.1427	135.868	109.468	135.868	77.7531		0.001	0.23222	0.11953	0.63175
				137.69	117.893	137.69	88.561	137.69	92.0594	137.69	110.583	137.69	82.4762		0.00105	0.24383	0.1255	0.66334
				139.51	120.899	139.51	89.9441	139.51	92.1141	139.51	108.792	139.51	78.2739		0.0011	0.25544	0.13148	0.69493
				141.333	119.329	141.333	87.8888	141.333	86.983	141.333	103.953	141.333	79.6101		0.00115	0.26705	0.13745	0.72651
				143.153	123.457	143.153	80.3165	143.153	80.8888	143.153	102.731	143.153	76.9092		0.0012	0.27866	0.14343	0.7581
				144.972	122.271	144.972	74.0135	144.972	76.8923	144.972	102.527	144.972	76.452		0.00125	0.29027	0.14941	0.78969
				146.793	120.635	146.793	66.7891	146.793	64.9125	146.793	98.3051	146.793	73.3465		0.0013	0.30188	0.15538	0.82128
				148.612	119.264	148.612	64.385	148.612	60.7206	148.612	96.2598	148.612	71.5392		0.00135	0.31349	0.16136	0.85286
				150.431	119.725	150.431	59.3619	150.431	56.2038	150.431	93.9781	150.431	70.3281		0.0014	0.32511	0.16734	0.88445
				152.249	117.451	152.249	57.4434	152.249	53.9833	152.249	92.249	152.249	70.5891		0.00145	0.33672	0.17331	0.91604
				154.069	119.623	154.069	57.0456	154.069	49.5703	154.069	95.7569	154.069	70.2252		0.0015	0.34833	0.17929	0.94762
				155.886	122.589	155.886	56.0436	155.886	48.901	155.886	93.0212	155.886	66.5969		0.00155	0.35994	0.18526	0.97921
				157.704	123.105	157.704	57.1143	157.704	50.0955	157.704	93.5563	157.704	67.8226		0.0016	0.37155	0.19124	1.0108
				159.522	122.101	159.522	55.1563	159.522	52.2311	159.522	86.5346	159.522	68.2223		0.00165	0.38316	0.19722	1.04239
				161.339	118.757	161.339	55.5738	161.339	50.5993	161.339	89.2299	161.339	69.6241		0.0017	0.39477	0.20319	1.07397
				163.155	121.715	163.155	54.0828	163.155	50.4174	163.155	89.2932	163.155	67.5641		0.00175	0.40638	0.20917	1.10556
				164.971	123.888	164.971	56.0523	164.971	50.8312	164.971	90.1352	164.971	68.6579		0.0018	0.41799	0.21515	1.13715
				166.786	120.218	166.786	58.0094	166.786	52.0467	166.786	92.4691	166.786	70.4557		0.00185	0.4296	0.22112	1.16874
				168.603	120.995	168.603	58.974	168.603	56.3244	168.603	94.7894	168.603	72.0506		0.0019	0.44121	0.2271	1.20032
				170.418	121.056	170.418	59.2511	170.418	59.5793	170.418	90.8443	170.418	72.3097		0.00195	0.45283	0.23307	1.23191
				172.232	123.528	172.232	64.613	172.232	59.2145	172.232	93.8583	172.232	76.3821		0.002	0.46444	0.23905	1.2635
				174.046	129.643	174.046	68.3925	174.046	61.7279	174.046	93.7986	174.046	79.9234		0.00205	0.47605	0.24503	1.29509
				175.859	130.017	175.859	71.2635	175.859	65.6272	175.859	97.7661	175.859	78.9911		0.0021	0.48766	0.251	1.32668
				177.675	126.474	177.675	80.3341	177.675	73.0204	177.675	99.2618	177.675	85.2713		0.00215	0.49927	0.25698	1.35826
				179.488	130.935	179.488	91.8699	179.488	82.6866	179.488	102.599	179.488	86.2316		0.0022	0.51088	0.26296	1.38985
				181.3	132.336	181.3	107.151	181.3	93.3636	181.3	112.348	181.3	94.4239		0.00225	0.52249	0.26893	1.42144
				183.112	135.588	183.112	126.529	183.112	116.243	183.112	123.603	183.112	105.289		0.0023	0.5341	0.27491	1.45303
				184.924	143.916	184.924	158.067	184.924	142.46	184.924	135.267	184.924	117.988		0.00235	0.54571	0.28088	1.48461
				186.735	146.35	186.735	196.484	186.735	183.251	186.735	152.868	186.735	129.211		0.0024	0.55732	0.28686	1.5162
				188.549	150.972	188.549	235.518	188.549	217.26	188.549	164.709	188.549	143.712		0.00245	0.56893	0.29284	1.54779
				190.359	146.633	190.359	246.404	190.359	240.956	190.359	177.8	190.359	147.882		0.0025	0.58054	0.29881	1.57937
				192.17	143.756	192.17	240.471	192.17	240.372	192.17	180.274	192.17	150.641		0.00255	0.59216	0.30479	1.61096
				193.98	146.924	193.98	215.262	193.98	220.53	193.98	166.741	193.98	144.25		0.0026	0.60377	0.31077	1.64255
				195.789	142.099	195.789	184.004	195.789	200.385	195.789	156.029	195.789	135.909		0.00265	0.61538	0.31674	1.67414
				197.599	141.972	197.599	150.979	197.599	162.497	197.599	137.503	197.599	122.516		0.0027	0.62699	0.32272	1.70572
				199.408	139.983	199.408	127.985	199.408	130.752	199.408	129.026	199.408	112.484		0.00275	0.6386	0.3287	1.73731
				201.216	135.272	201.216	113.825	201.216	114.313	201.216	121.334	201.216	108.856		0.0028	0.65021	0.33467	1.7689
				203.025	131.307	203.025	104.141	203.025	98.293	203.025	113.184	203.025	100.862		0.00285	0.66182	0.34065	1.80049
				204.833	134.544	204.833	97.0569	204.833	86.3114	204.833	106.436	204.833	92.7354		0.0029	0.67343	0.34662	1.83207
				206.64	139.647	206.64	92.1957	206.64	82.6701	206.64	102.961	206.64	92.7985		0.00295	0.68504	0.3526	1.86366
				208.447	140.651	208.447	92.5541	208.447	78.5807	208.447	101.43	208.447	93.4566		0.003	0.69665	0.35858	1.89525
				210.254	143.268	210.254	93.7716	210.254	79.3732	210.254	98.9343	210.254	94.3958		0.00305	0.70826	0.36455	1.92684
				212.061	141.796	212.061	100.011	212.061	86.0151	212.061	99.4695	212.061	101.822		0.0031	0.71988	0.37053	1.95842
				213.867	148.218	213.867	113.548	213.867	96.5831	213.867	109.398	213.867	105.927		0.00315	0.73149	0.37651	1.99001
				215.673	148.555	215.673	142.371	215.673	129.964	215.673	122.487	215.673	120.148		0.0032	0.7431	0.38248	2.0216
				217.478	155.755	217.478	180.906	217.478	160.985	217.478	141.559	217.478	133.888		0.00325	0.75471	0.38846	2.05319
				219.283	158.37	219.283	210.335	219.283	188.59	219.283	153.212	219.283	154.519		0.0033	0.76632	0.39443	2.08477
				221.088	156.66	221.088	215.687	221.088	206.683	221.088	161.583	221.088	153.269		0.00335	0.77793	0.40041	2.11636
				222.893	156.623	222.893	199.617	222.893	198.841	222.893	159.537	222.893	150.909		0.0034	0.78954	0.40639	2.14795
				224.697	153.014	224.697	179.663	224.697	174.777	224.697	141.92	224.697	141.083		0.00345	0.80115	0.41236	2.17954
				226.5	151.226	226.5	148.271	226.5	142.984	226.5	130.113	226.5	122.885		0.0035	0.81276	0.41834	2.21112
				228.304	148.602	228.304	123.785	228.304	110.483	228.304	120.372	228.304	111.188		0.00355	0.82437	0.42432	2.24271
				230.107	150.178	230.107	105.72	230.107	94.8103	230.107	112.324	230.107	102.505		0.0036	0.83598	0.43029	2.2743
				231.909	149.376	231.909	93.9228	231.909	82.7995	231.909	106.601	231.909	96.0431		0.00365	0.8476	0.43627	2.30589
				233.712	147.38	233.712	91.4408	233.712	77.8487	233.712	104.669	233.712	99.4825		0.0037	0.85921	0.44224	2.33747
				235.514	149.03	235.514	84.3802	235.514	71.68	235.514	103.304	235.514	95.6711		0.00375	0.87082	0.44822	2.36906
				237.315	148.789	237.315	84.075	237.315	70.7795	237.315	101.742	237.315	90.5918		0.0038	0.88243	0.4542	2.40065
				239.116	149.679	239.116	77.5094	239.116	72.1267	239.116	102.336	239.116	93.9219		0.00385	0.89404	0.46017	2.43224
				240.917	147.897	240.917	81.0225	240.917	68.6045	240.917	97.83	240.917	91.5927		0.0039	0.90565	0.46615	2.46382
				242.716	148.171	242.716	78.6858	242.716	69.735	242.716	102.667	242.716	87.3989		0.00395	0.91726	0.47213	2.49541
				244.516	149.65	244.516	78.9193	244.516	68.5978	244.516	101.913	244.516	93.8762		0.004	0.92887	0.4781	2.527
				246.316	148.008	246.316	76.5542	246.316	69.5047	246.316	104.107	246.316	93.3997		0.00405	0.94048	0.48408	2.55859
				248.115	151.612	248.115	80.938	248.115	68.9725	248.115	99.9401	248.115	92.1733		0.0041	0.95209	0.49005	2.59017
				249.915	146.083	249.915	80.6103	249.915	71.9432	249.915	103.129	249.915	92.5046		0.00415	0.9637	0.49603	2.62176
				251.713	145.534	251.713	85.1488	251.713	71.7161	251.713	105.565	251.713	90.628		0.0042	0.97532	0.50201	2.65335
				253.512	143.2	253.512	89.8593	253.512	78.2518	253.512	106.628	253.512	95.8857		0.00425	0.98693	0.50798	2.68494
				255.308	147.689	255.308	92.4358	255.308	83.9821	255.308	110.78	255.308	96.2494		0.0043	0.99854	0.51396	2.71652
				257.106	152.262	257.106	96.8509	257.106	87.2367	257.106	114.826	257.106	102.672		0.00435	1.01015	0.51994	2.74811
				258.903	153.881	258.903	104.439	258.903	91.63	258.903	119.247	258.903	104.465		0.0044	1.02176	0.52591	2.7797
				260.7	158.053	260.7	100.85	260.7	88.7494	260.7	115.176	260.7	104.887		0.00445	1.03337	0.53189	2.81129
				262.497	153.233	262.497	98.0697	262.497	87.0929	262.497	111.334	262.497	102.009		0.0045	1.04498	0.53786	2.84287
				264.291	161.559	264.291	94.6004	264.291	82.324	264.291	113.247	264.291	104.706		0.00455	1.05659	0.54384	2.87446
				266.087	160.943	266.087	96.1797	266.087	80.3634	266.087	113.372	266.087	104.895		0.0046	1.0682	0.54982	2.90605
				267.883	164.347	267.883	99.0005	267.883	83.8257	267.883	112.389	267.883	110.523		0.00465	1.07981	0.55579	2.93764
				269.678	164.924	269.678	96.1842	269.678	84.7383	269.678	112.425	269.678	110.109		0.0047	1.09142	0.56177	2.96923
				271.471	171.948	271.471	102.769	271.471	87.486	271.471	112.678	271.471	113.866		0.00475	1.10304	0.56775	3.00081
				273.266	173.039	273.266	104.636	273.266	86.4705	273.266	109.701	273.266	114.001		0.0048	1.11465	0.57372	3.0324
				275.06	168.668	275.06	106.135	275.06	92.8046	275.06	115.426	275.06	113.25		0.00485	1.12626	0.5797	3.06399
				276.852	167.427	276.852	107.678	276.852	87.04	276.852	107.722	276.852	117.27		0.0049	1.13787	0.58567	3.09557
				278.646	171.934	278.646	110.34	278.646	91.2779	278.646	115.398	278.646	116.801		0.00495	1.14948	0.59165	3.12716
				280.439	173.395	280.439	113.531	280.439	92.897	280.439	113.982	280.439	120.672		0.005	1.16109	0.59763	3.15875
				282.232	176.972	282.232	111.064	282.232	92.5715	282.232	118.29	282.232	119.656		0.00505	1.1727	0.6036	3.19034
				284.022	178.648	284.022	109.485	284.022	94.0612	284.022	116.361	284.022	121.691		0.0051	1.18431	0.60958	3.22192
				285.814	178.311	285.814	108.73	285.814	95.7518	285.814	117.607	285.814	125.452		0.00515	1.19592	0.61556	3.25351
				287.606	179.554	287.606	112.677	287.606	97.3373	287.606	116.618	287.606	123.541		0.0052	1.20753	0.62153	3.2851
				289.396	179.926	289.396	117.697	289.396	100.039	289.396	116.623	289.396	122.244		0.00525	1.21914	0.62751	3.31669
				291.187	174.877	291.187	113.55	291.187	96.7262	291.187	119.504	291.187	124.153		0.0053	1.23076	0.63349	3.34827
				292.978	172.277	292.978	111.516	292.978	93.9936	292.978	121.381	292.978	122.102		0.00535	1.24237	0.63946	3.37986
				294.766	180.696	294.766	118.34	294.766	95.4182	294.766	127.263	294.766	120.813		0.0054	1.25398	0.64544	3.41145
				296.556	176.107	296.556	121.075	296.556	102.437	296.556	126.232	296.556	125.305		0.00545	1.26559	0.65141	3.44304
				298.344	176.138	298.344	121.005	298.344	105.445	298.344	127.911	298.344	130.553		0.0055	1.2772	0.65739	3.47463
				300.133	181.477	300.133	130.033	300.133	112.834	300.133	134.622	300.133	136.346		0.00555	1.28881	0.66337	3.50621
				301.922	177.898	301.922	142.344	301.922	117.49	301.922	137.179	301.922	138.598		0.0056	1.30042	0.66934	3.5378
				303.709	182.615	303.709	147.339	303.709	123.912	303.709	136.223	303.709	134.545		0.00565	1.31203	0.67532	3.56939
				305.497	190.827	305.497	153.034	305.497	131.621	305.497	141.407	305.497	142.058		0.0057	1.32364	0.6813	3.60097
				307.283	190.492	307.283	158.158	307.283	138.867	307.283	142.391	307.283	150.906		0.00575	1.33525	0.68727	3.63256
				309.071	189.867	309.071	161.429	309.071	137.618	309.071	139.184	309.071	151.304		0.0058	1.34686	0.69325	3.66415
				310.856	199.878	310.856	159.788	310.856	137.581	310.856	132.917	310.856	154.147		0.00585	1.35848	0.69922	3.69574
				312.643	200.585	312.643	158.582	312.643	138.071	312.643	126.973	312.643	154.219		0.0059	1.37009	0.7052	3.72733
				314.43	209.5	314.43	158.513	314.43	137.477	314.43	128.78	314.43	156.266		0.00595	1.3817	0.71118	3.75891
				316.214	216.869	316.214	162.77	316.214	136.25	316.214	127.149	316.214	161.168		0.006	1.39331	0.71715	3.7905
				318	217.78	318	173.31	318	137.588	318	125.179	318	168.165		0.00605	1.40492	0.72313	3.82209
				319.784	221.494	319.784	173.708	319.784	145.771	319.784	125.649	319.784	178.158		0.0061	1.41653	0.72911	3.85367
				321.569	231.873	321.569	184.365	321.569	152.145	321.569	123.92	321.569	185.511		0.00615	1.42814	0.73508	3.88526
				323.352	240.002	323.352	196.761	323.352	156.18	323.352	126.496	323.352	192.362		0.0062	1.43975	0.74106	3.91685
				325.137	244.686	325.137	203.837	325.137	162.747	325.137	129.979	325.137	197.091		0.00625	1.45136	0.74703	3.94844
				326.919	251.921	326.919	208.196	326.919	175.135	326.919	122.273	326.919	206.703		0.0063	1.46297	0.75301	3.98003
				328.703	261.424	328.703	227.125	328.703	180.995	328.703	130.421	328.703	210.033		0.00635	1.47458	0.75899	4.01161
				330.484	264.908	330.484	233.805	330.484	189.8	330.484	133.915	330.484	220.451		0.0064	1.4862	0.76496	4.0432
				332.265	273.475	332.265	245.083	332.265	200.73	332.265	139.801	332.265	232.99		0.00645	1.49781	0.77094	4.07479
				334.048	286.474	334.048	255.958	334.048	215.3	334.048	142.365	334.048	242.554		0.0065	1.50942	0.77692	4.10637
				335.829	288.511	335.829	272.889	335.829	225.375	335.829	139.555	335.829	250.033		0.00655	1.52103	0.78289	4.13796
				337.611	303.299	337.611	279.605	337.611	222.187	337.611	140.57	337.611	257.879		0.0066	1.53264	0.78887	4.16955
				339.391	310.104	339.391	290.716	339.391	240.524	339.391	138.825	339.391	270.115		0.00665	1.54425	0.79484	4.20114
				341.172	318.054	341.172	297.172	341.172	245.627	341.172	141.292	341.172	282.572		0.0067	1.55586	0.80082	4.23273
				342.951	321.207	342.951	303.237	342.951	250.851	342.951	136.586	342.951	289.104		0.00675	1.56747	0.8068	4.26431
				344.73	343.416	344.73	319.902	344.73	252.536	344.73	143.67	344.73	300.475		0.0068	1.57908	0.81277	4.2959
				346.51	344.499	346.51	333.164	346.51	259.95	346.51	147.144	346.51	309.306		0.00685	1.59069	0.81875	4.32749
				348.288	364.171	348.288	336.969	348.288	276.097	348.288	148.734	348.288	314.363		0.0069	1.6023	0.82473	4.35907
				350.068	369.094	350.068	353.975	350.068	284.463	350.068	152.95	350.068	326.361		0.00695	1.61392	0.8307	4.39066
				351.846	367.425	351.846	348.39	351.846	282.136	351.846	144.656	351.846	333.84		0.007	1.62553	0.83668	4.42225
				353.623	378.776	353.623	354.231	353.623	288.828	353.623	150.57	353.623	337.249		0.00705	1.63714	0.84265	4.45384
				355.401	381.851	355.401	361.572	355.401	284.034	355.401	150.002	355.401	332.073		0.0071	1.64875	0.84863	4.48543
				357.178	379.026	357.178	350.228	357.178	280.727	357.178	147.777	357.178	332.21		0.00715	1.66036	0.85461	4.51701
				358.954	372.84	358.954	350.836	358.954	283.246	358.954	147.057	358.954	329.703		0.0072	1.67197	0.86058	4.5486
				360.731	368.274	360.731	337.836	360.731	271.957	360.731	151.693	360.731	323.923		0.00725	1.68358	0.86656	4.58019
				362.507	368.45	362.507	341.578	362.507	264.241	362.507	148.387	362.507	309.32		0.0073	1.69519	0.87254	4.61177
				364.282	357.356	364.282	334.707	364.282	269.315	364.282	144.611	364.282	314.954		0.00735	1.7068	0.87851	4.64336
				366.056	363.92	366.056	319.772	366.056	258.03	366.056	146.662	366.056	307.676		0.0074	1.71841	0.88449	4.67495
				367.833	347.477	367.833	319.655	367.833	257.376	367.833	144.008	367.833	300.476		0.00745	1.73002	0.89047	4.70654
				369.607	344.909	369.607	319.604	369.607	256.303	369.607	148.398	369.607	301.814		0.0075	1.74164	0.89644	4.73812
				371.38	339.67	371.38	317.645	371.38	256.528	371.38	143.559	371.38	297.314		0.00755	1.75325	0.90242	4.76971
				373.156	330.266	373.156	318.29	373.156	254.5	373.156	142.01	373.156	296.184		0.0076	1.76486	0.90839	4.8013
				374.928	345.99	374.928	332.498	374.928	280.617	374.928	156.731	374.928	316.212		0.00765	1.77647	0.91437	4.83289
				376.701	342.21	376.701	332.421	376.701	283.029	376.701	160.578	376.701	305.995		0.0077	1.78808	0.92035	4.86448
				378.473	346.632	378.473	340.389	378.473	275.139	378.473	156.755	378.473	306.729		0.00775	1.79969	0.92632	4.89606
				380.245	340.515	380.245	347.08	380.245	280.096	380.245	159.902	380.245	310.532		0.0078	1.8113	0.9323	4.92765
				382.019	346.397	382.019	358.643	382.019	294.934	382.019	160.224	382.019	322.731		0.00785	1.82291	0.93828	4.95924
				383.79	357.316	383.79	373.86	383.79	304.753	383.79	164.536	383.79	324.576		0.0079	1.83452	0.94425	4.99082
				385.561	357.712	385.561	379.38	385.561	315.011	385.561	165.88	385.561	325.302		0.00795	1.84613	0.95023	5.02241
				387.331	360.488	387.331	390.684	387.331	316.288	387.331	168.17	387.331	335.898		0.008	1.85774	0.9562	5.054
				389.102	368.532	389.102	396.355	389.102	320.778	389.102	169.835	389.102	339.596		0.00805	1.86935	0.96218	5.08559
				390.874	376.087	390.874	396.07	390.874	324.798	390.874	164.327	390.874	346.827		0.0081	1.88097	0.96816	5.11718
				392.643	380.767	392.643	399.986	392.643	327.817	392.643	166.244	392.643	344.131		0.00815	1.89258	0.97413	5.14876
				394.412	381.19	394.412	387.696	394.412	325.438	394.412	169.096	394.412	350.128		0.0082	1.90419	0.98011	5.18035
				396.181	372.101	396.181	381.771	396.181	319.979	396.181	165.608	396.181	348.344		0.00825	1.9158	0.98609	5.21194
				397.949	373.402	397.949	382.393	397.949	313.607	397.949	165.135	397.949	352.281		0.0083	1.92741	0.99206	5.24353
				399.718	383.238	399.718	373.969	399.718	311.107	399.718	165.017	399.718	339.299		0.00835	1.93902	0.99804	5.27511
				401.485	383.37	401.485	369.491	401.485	299.19	401.485	163.763	401.485	344.835		0.0084	1.95063	1.00401	5.3067
				403.255	366.722	403.255	359.059	403.255	288.958	403.255	156.813	403.255	335.847		0.00845	1.96224	1.00999	5.33829
				405.022	368.304	405.022	347.482	405.022	290.646	405.022	150.761	405.022	335.52		0.0085	1.97385	1.01597	5.36987
				406.789	366.13	406.789	342.74	406.789	287.294	406.789	150.301	406.789	324.475		0.00855	1.98546	1.02194	5.40146
				408.555	357.589	408.555	339.01	408.555	273.641	408.555	150.323	408.555	321.854		0.0086	1.99707	1.02792	5.43305
				410.321	353.04	410.321	336.035	410.321	269.145	410.321	151.39	410.321	313.352		0.00865	2.00869	1.0339	5.46464
				412.087	357.587	412.087	327.218	412.087	266.898	412.087	146.935	412.087	304.373		0.0087	2.0203	1.03987	5.49622
				413.853	356.03	413.853	328.299	413.853	260.026	413.853	145.538	413.853	304.519		0.00875	2.03191	1.04585	5.52781
				415.618	354.164	415.618	326.37	415.618	258.574	415.618	139.239	415.618	309.888		0.0088	2.04352	1.05182	5.5594
				417.383	349.166	417.383	319.121	417.383	257.943	417.383	138.794	417.383	303.564		0.00885	2.05513	1.0578	5.59099
				419.147	350.467	419.147	309.812	419.147	255.051	419.147	137.497	419.147	298.177		0.0089	2.06674	1.06378	5.62257
				420.911	348.582	420.911	308.351	420.911	252.693	420.911	137.957	420.911	302.814		0.00895	2.07835	1.06975	5.65416
				422.675	349.817	422.675	311.044	422.675	253.789	422.675	143.74	422.675	296.147		0.009	2.08996	1.07573	5.68575
				424.438	345.708	424.438	310.174	424.438	250.847	424.438	138.086	424.438	290.494		0.00905	2.10157	1.08171	5.71734
				426.201	346.666	426.201	314.677	426.201	252.019	426.201	134.768	426.201	295.08		0.0091	2.11318	1.08768	5.74892
				427.964	338.774	427.964	308.122	427.964	248.555	427.964	135.287	427.964	291.639		0.00915	2.12479	1.09366	5.78051
				429.726	332.016	429.726	296.452	429.726	253.11	429.726	134.65	429.726	287.978		0.0092	2.13641	1.09963	5.8121
				431.488	323.771	431.488	305.051	431.488	244.257	431.488	134.631	431.488	285.821		0.00925	2.14802	1.10561	5.84369
				433.25	328.278	433.25	296.562	433.25	229.192	433.25	137.738	433.25	284.861		0.0093	2.15963	1.11159	5.87527
				435.011	326.627	435.011	292.577	435.011	232.854	435.011	135.777	435.011	274.215		0.00935	2.17124	1.11756	5.90686
				436.772	333.1	436.772	289.176	436.772	239.018	436.772	132.2	436.772	277.676		0.0094	2.18285	1.12354	5.93845
				438.533	327.03	438.533	281.669	438.533	231.563	438.533	131.256	438.533	279.811		0.00945	2.19446	1.12952	5.97004
				440.294	319.141	440.294	284.017	440.294	227.249	440.294	128.758	440.294	275.431		0.0095	2.20607	1.13549	6.00163
				442.054	316.701	442.054	272.225	442.054	226.639	442.054	128.588	442.054	269.64		0.00955	2.21768	1.14147	6.03321
				443.813	314.152	443.813	267.532	443.813	228.551	443.813	127.455	443.813	262.229		0.0096	2.22929	1.14744	6.0648
				445.573	312.374	445.573	266.432	445.573	216.843	445.573	122.869	445.573	254.989		0.00965	2.2409	1.15342	6.09639
				447.332	311.234	447.332	253.013	447.332	215.963	447.332	124.338	447.332	251.539		0.0097	2.25251	1.1594	6.12798
				449.088	306.89	449.088	255.707	449.088	218.27	449.088	120.246	449.088	252.137		0.00975	2.26413	1.16537	6.15956
				450.847	306.976	450.847	260.637	450.847	208.506	450.847	120.263	450.847	251.626		0.0098	2.27574	1.17135	6.19115
				452.605	301.546	452.605	255.549	452.605	208.082	452.605	121.68	452.605	252.262		0.00985	2.28735	1.17733	6.22274
				454.362	304.96	454.362	255.768	454.362	204.209	454.362	116.087	454.362	251.878		0.0099	2.29896	1.1833	6.25432
				456.12	297.215	456.12	262.944	456.12	207.147	456.12	120.975	456.12	256.836		0.00995	2.31057	1.18928	6.28591
				457.877	299.208	457.877	270.828	457.877	212.256	457.877	117.553	457.877	250.025		0.01	2.32218	1.19526	6.3175
				459.633	314.251	459.633	282.363	459.633	214.021	459.633	113.573	459.633	251.107
				461.387	308.44	461.387	282.399	461.387	212.225	461.387	115.927	461.387	253.916
				463.143	303.187	463.143	284.444	463.143	217.887	463.143	112.513	463.143	256.487
				464.899	298.944	464.899	274.089	464.899	212.882	464.899	115.296	464.899	248.08
				466.654	296.711	466.654	265.025	466.654	211.304	466.654	116.266	466.654	249.71
				468.409	292.706	468.409	253.288	468.409	200.583	468.409	117.083	468.409	240.714
				470.162	288.047	470.162	252.651	470.162	191.942	470.162	120.145	470.162	240.679
				471.912	308.032	471.912	282.369	471.912	242.207	471.912	121.509	471.912	243.357
				473.668	492.342	473.668	576.853	473.668	498.172	473.668	138.144	473.668	461.985
				475.422	717.368	475.422	877.48	475.422	735.489	475.422	199.566	475.422	730.383
				477.177	845.693	477.177	981.656	477.177	811.85	477.177	242.849	477.177	847.669
				478.932	985.936	478.932	1146.81	478.932	923.577	478.932	278.699	478.932	992.254
				480.685	1138.01	480.685	1302.14	480.685	993.994	480.685	299.044	480.685	1138.63
				482.439	1086.9	482.439	1179.45	482.439	882.969	482.439	301.852	482.439	1053.78
				484.193	862.239	484.193	878.327	484.193	647.373	484.193	268.202	484.193	797.026
				485.945	574.181	485.945	541.24	485.945	404.073	485.945	220.879	485.945	529.978
				487.698	377.038	487.698	320.094	487.698	242.679	487.698	166	487.698	312.217
				489.451	278.842	489.451	224.635	489.451	176.654	489.451	140.245	489.451	222.229
				491.202	239.232	491.202	188.872	491.202	153.684	491.202	124.872	491.202	188.776
				492.954	237.717	492.954	183.583	492.954	152.443	492.954	119.346	492.954	179.973
				494.706	239.125	494.706	172.341	494.706	150.018	494.706	126.79	494.706	176.753
				496.455	239.431	496.455	173.774	496.455	146.69	496.455	128.172	496.455	169.439
				498.207	235.273	498.207	171.024	498.207	151.901	498.207	128.341	498.207	166.511
				499.956	226.073	499.956	163.989	499.956	139.419	499.956	132.366	499.956	163.495
				501.706	220.732	501.706	162.805	501.706	136.883	501.706	131.847	501.706	154.364
				503.457	219.436	503.457	153.001	503.457	129.846	503.457	143.022	503.457	155.533
				505.205	217.352	505.205	143.768	505.205	128.802	505.205	149.17	505.205	154.603
				506.954	214.705	506.954	144.303	506.954	122.489	506.954	163.407	506.954	152.588
				508.701	217.916	508.701	138.921	508.701	115.655	508.701	197.121	508.701	151.804
				510.45	213.797	510.45	135.614	510.45	115.017	510.45	254.488	510.45	145.853
				512.197	206.537	512.197	133.573	512.197	112.793	512.197	391.762	512.197	140.531
				513.945	211.83	513.945	129.1	513.945	109.429	513.945	712.292	513.945	138.116
				515.691	206.244	515.691	127.618	515.691	106.024	515.691	1250.7	515.691	141.832
				517.439	200.966	517.439	125.842	517.439	104.277	517.439	1683.11	517.439	137.836
				519.186	199.124	519.186	121.559	519.186	108.899	519.186	1706.94	519.186	137.974
				520.931	200.601	520.931	119.406	520.931	105.666	520.931	1437.83	520.931	139.008
				522.676	200.248	522.676	122.737	522.676	104.13	522.676	1035.61	522.676	137.947
				524.422	193.923	524.422	120.808	524.422	101.239	524.422	657.273	524.422	135.967
				526.166	196.61	526.166	120.59	526.166	100.351	526.166	406.773	526.166	134.047
				527.912	194.284	527.912	115.737	527.912	98.5233	527.912	275.358	527.912	134.127
				529.655	199.392	529.655	119.277	529.655	98.0763	529.655	209.338	529.655	129.099
				531.4	193.833	531.4	115.677	531.4	98.3605	531.4	173.664	531.4	129.328
				533.142	195.267	533.142	113.594	533.142	98.003	533.142	152.032	533.142	131.696
				534.887	195.945	534.887	112.152	534.887	99.0121	534.887	134.386	534.887	127.998
				536.629	193.765	536.629	113.705	536.629	95.8165	536.629	129.931	536.629	126.018
				538.372	192.607	538.372	114.457	538.372	97.6752	538.372	124.228	538.372	131.409
				540.113	192.598	540.113	114.961	540.113	98.3026	540.113	119.941	540.113	129.769
				541.854	192.053	541.854	114.179	541.854	95.902	541.854	112.759	541.854	127.199
				543.597	193.682	543.597	113.657	543.597	98.2416	543.597	111.619	543.597	128.971
				545.337	193.284	545.337	117.708	545.337	98.43	545.337	109.819	545.337	129.448
				547.077	195.758	547.077	118.002	547.077	96.9788	547.077	105.954	547.077	132.35
				548.819	190.647	548.819	117.738	548.819	101.348	548.819	105.634	548.819	128.912
				550.558	196.582	550.558	119.462	550.558	103.527	550.558	106.317	550.558	129.872
				552.299	196.81	552.299	122.401	552.299	104.965	552.299	104.055	552.299	131.855
				554.038	197.751	554.038	123.837	554.038	109.022	554.038	105.023	554.038	131.402
				555.776	195.345	555.776	126.914	555.776	110.671	555.776	102.1	555.776	132.886
				557.516	199.638	557.516	129.35	557.516	110.486	557.516	101.969	557.516	136.228
				559.254	196.575	559.254	129.462	559.254	111.728	559.254	101.877	559.254	136.949
				560.991	203.246	560.991	131.871	560.991	117.13	560.991	103.552	560.991	141.807
				562.728	200.493	562.728	137.544	562.728	120.709	562.728	103.308	562.728	147.677
				564.466	201.925	564.466	138.956	564.466	123.28	564.466	102.775	564.466	151.29
				566.203	210.241	566.203	143.828	566.203	130.168	566.203	108.161	566.203	151.015
				567.939	208.82	567.939	146.622	567.939	133.255	567.939	110.193	567.939	153.018
				569.676	205.97	569.676	155.575	569.676	133.103	569.676	110.713	569.676	154.864
				571.412	213.182	571.412	159.707	571.412	143.36	571.412	110.402	571.412	160.196
				573.147	210.836	573.147	163.325	573.147	147.179	573.147	113.004	573.147	162.962
				574.881	213.261	574.881	171.138	574.881	153.337	574.881	113.578	574.881	161.087
				576.616	210.163	576.616	174.632	576.616	163.443	576.616	119.384	576.616	170.751
				578.352	216.839	578.352	181.657	578.352	163.571	578.352	121.137	578.352	176.853
				580.085	215.579	580.085	187.657	580.085	173.871	580.085	124.913	580.085	176.169
				581.819	218.319	581.819	193.457	581.819	175.202	581.819	128.13	581.819	183.114
				583.552	220.519	583.552	199.867	583.552	181.959	583.552	130.552	583.552	182.597
				585.284	224.239	585.284	206.217	585.284	188.251	585.284	129.381	585.284	185.137
				587.019	222.864	587.019	209.604	587.019	189.399	587.019	131.301	587.019	188.127
				588.751	217.936	588.751	213.294	588.751	193.054	588.751	133.194	588.751	190.344
				590.482	220.701	590.482	213.912	590.482	198.523	590.482	136.487	590.482	193.949
				592.214	216.768	592.214	220.119	592.214	196.063	592.214	140.129	592.214	192.241
				593.945	218.925	593.945	221.621	593.945	196.446	593.945	136.886	593.945	195.896
				595.675	214.235	595.675	227.929	595.675	203.133	595.675	144.897	595.675	195.408
				597.408	215.545	597.408	232.231	597.408	208.628	597.408	144.403	597.408	191.161
				599.138	214.972	599.138	241.533	599.138	213.84	599.138	147.663	599.138	198.116
				600.867	216.23	600.867	246.331	600.867	216.341	600.867	154.895	600.867	201.008
				602.597	216.621	602.597	253.806	602.597	225.707	602.597	157.219	602.597	206.464
				604.326	212.315	604.326	261.42	604.326	238.288	604.326	165.401	604.326	207.004
				606.054	210.78	606.054	265.765	606.054	239.243	606.054	169.667	606.054	202.272
				607.783	206.78	607.783	266.638	607.783	243.035	607.783	166.29	607.783	204.604
				609.511	207.102	609.511	275.643	609.511	250.166	609.511	174.067	609.511	203.673
				611.239	203.817	611.239	273.271	611.239	253.968	611.239	175.807	611.239	203.407
				612.966	196.335	612.966	265.99	612.966	259.213	612.966	173.063	612.966	205.035
				614.693	200.29	614.693	263.608	614.693	256.007	614.693	177.651	614.693	201.049
				616.42	200.784	616.42	260.554	616.42	253.637	616.42	172.626	616.42	199.27
				618.146	200.247	618.146	252.138	618.146	244.822	618.146	173.848	618.146	195.028
				619.872	192.356	619.872	241.632	619.872	236.926	619.872	165.672	619.872	191.601
				621.598	194.374	621.598	231.758	621.598	227.964	621.598	161.308	621.598	187.06
				623.323	193.064	623.323	218.108	623.323	218.581	623.323	156.613	623.323	177.494
				625.049	186.433	625.049	204.745	625.049	208.098	625.049	151.553	625.049	177.317
				626.773	187.537	626.773	194.769	626.773	199.841	626.773	148.711	626.773	175.305
				628.498	188.611	628.498	185.484	628.498	186.783	628.498	144.232	628.498	166.449
				630.222	188.291	630.222	180.3	630.222	176.535	630.222	140.127	630.222	159.356
				631.946	184.073	631.946	174.94	631.946	168.573	631.946	134.361	631.946	158.766
				633.669	184.483	633.669	165.691	633.669	158.391	633.669	127.63	633.669	156.873
				635.392	184.19	635.392	162.768	635.392	154.438	635.392	125.779	635.392	155.708
				637.115	184.754	637.115	161.035	637.115	156.236	637.115	125.663	637.115	148.581
				638.837	184.241	638.837	154.106	638.837	150.782	638.837	120.872	638.837	152.422
				640.56	187.158	640.56	150.445	640.56	141.897	640.56	120.169	640.56	150.866
				642.281	182.961	642.281	148.675	642.281	139.27	642.281	123.44	642.281	145.426
				644.003	182.939	644.003	143.055	644.003	133.953	644.003	119.023	644.003	144.612
				645.724	185.002	645.724	142.036	645.724	132.266	645.724	112.734	645.724	142.1
				647.445	183.596	647.445	142.07	647.445	127.597	647.445	115.913	647.445	145.464
				649.164	180.341	649.164	140.926	649.164	125.622	649.164	111.499	649.164	139.583
				650.884	185.684	650.884	139.105	650.884	125.522	650.884	111.866	650.884	145.167
				652.604	184.445	652.604	135.097	652.604	124.489	652.604	111.408	652.604	142.859
				654.323	184.149	654.323	134.877	654.323	123.216	654.323	110.189	654.323	141.045
				656.042	182.469	656.042	138.366	656.042	122.834	656.042	108.616	656.042	136.917
				657.761	179.452	657.761	136.721	657.761	122.995	657.761	109.499	657.761	136.364
				659.478	180.475	659.478	131.928	659.478	124.174	659.478	111.443	659.478	138.88
				661.196	181.333	661.196	129.863	661.196	118.389	661.196	109.304	661.196	135.515
				662.914	180.967	662.914	129.38	662.914	117.406	662.914	108.298	662.914	137.171
				664.632	182.158	664.632	128.29	664.632	120.206	664.632	108.514	664.632	137.371
				666.349	183.994	666.349	132.682	666.349	120.712	666.349	109.315	666.349	135.199
				668.064	184.439	668.064	130.479	668.064	117.516	668.064	107.869	668.064	132.128
				669.78	181.41	669.78	124.922	669.78	113.16	669.78	104.292	669.78	135.911
				671.497	182.09	671.497	124.225	671.497	111.176	671.497	103.934	671.497	134.539
				673.213	181.918	673.213	124.271	673.213	108.445	673.213	103.784	673.213	131.99
				674.928	181.87	674.928	120.487	674.928	109.25	674.928	104.27	674.928	132.245
				676.642	185.404	676.642	121.184	676.642	104.278	676.642	102.557	676.642	136.308
				678.357	182.168	678.357	117.72	678.357	103.557	678.357	101.119	678.357	133.013
				680.071	184.024	680.071	120.829	680.071	102.551	680.071	101.861	680.071	133.573
				681.784	180.155	681.784	115.828	681.784	101.473	681.784	98.4717	681.784	130.072
				683.497	184.879	683.497	115.901	683.497	99.9991	683.497	94.6943	683.497	129.399
				685.211	185.572	685.211	116.773	685.211	98.3309	685.211	95.272	685.211	128.536
				686.923	179.895	686.923	115.874	686.923	99.9327	686.923	96.0001	686.923	131.572
				688.636	183.145	688.636	114.158	688.636	97.3016	688.636	96.1688	688.636	130.801
				690.348	174.89	690.348	110.609	690.348	99.244	690.348	97.4307	690.348	131.423
				692.059	180.349	692.059	112.514	692.059	98.1065	692.059	96.1442	692.059	130.447
				693.771	183.198	693.771	112.164	693.771	96.9599	693.771	95.9906	693.771	127.994
				695.483	177.236	695.483	111.594	695.483	97.7027	695.483	96.5276	695.483	127.049
				697.192	181.301	697.192	112.089	697.192	95.5186	697.192	93.5706	697.192	127.237
				698.903	178.878	698.903	113.359	698.903	94.4146	698.903	92.515	698.903	129.28
				700.614	177.525	700.614	108.929	700.614	94.8365	700.614	92.2729	700.614	128.73
				702.322	172.505	702.322	104.765	702.322	92.4157	702.322	93.2599	702.322	123.855
				704.032	179.617	704.032	103.125	704.032	91.2497	704.032	91.9168	704.032	122.048
				705.74	181.044	705.74	99.6774	705.74	87.3809	705.74	90.1625	705.74	122.949
				707.45	174.178	707.45	100.476	707.45	90.0483	707.45	89.6504	707.45	119.948
				709.159	171.337	709.159	100.921	709.159	89.5214	709.159	87.3423	709.159	117.88
				710.866	170.808	710.866	100.499	710.866	86.1425	710.866	88.0891	710.866	119.158
				712.574	172.112	712.574	100.653	712.574	85.5001	712.574	87.8078	712.574	118.633
				714.28	172.348	714.28	97.7189	714.28	83.625	714.28	84.6462	714.28	117.086
				715.988	170.654	715.988	96.7153	715.988	84.8678	715.988	87.2676	715.988	117.188
				717.694	168.872	717.694	96.3931	717.694	82.9882	717.694	88.2555	717.694	115.07
				719.401	168.977	719.401	95.235	719.401	79.0915	719.401	88.0173	719.401	110.829
				721.106	166.535	721.106	94.858	721.106	79.3296	721.106	85.5544	721.106	115.475
				722.813	167.056	722.813	93.0619	722.813	79.3164	722.813	88.361	722.813	112.651
				724.517	165.376	724.517	88.062	724.517	79.8992	724.517	87.885	724.517	111.652
				726.223	162.125	726.223	91.6981	726.223	78.675	726.223	87.5119	726.223	109.859
				727.926	161.637	727.926	89.9719	727.926	77.5242	727.926	83.8486	727.926	109.18
				729.632	164.746	729.632	92.6378	729.632	77.4473	729.632	88.6991	729.632	107.747
				731.335	175.064	731.335	101.547	731.335	90.164	731.335	98.274	731.335	117.832
				733.039	166.21	733.039	85.6352	733.039	70.3415	733.039	88.8028	733.039	107.462
				734.742	162.46	734.742	83.1145	734.742	73.0828	734.742	83.9116	734.742	106.307
				736.446	164.986	736.446	84.4237	736.446	72.5355	736.446	87.287	736.446	106.671
				738.147	160.456	738.147	81.2327	738.147	70.5035	738.147	87.5767	738.147	102.429
				739.849	157.397	739.849	84.2424	739.849	72.7791	739.849	87.6392	739.849	104.943
				741.552	153.352	741.552	81.2084	741.552	71.6399	741.552	86.3783	741.552	103.125
				743.253	154.01	743.253	78.9445	743.253	70.1509	743.253	84.1969	743.253	99.6187
				744.955	154.909	744.955	78.3127	744.955	70.849	744.955	83.3469	744.955	103.376
				746.655	156.884	746.655	79.0761	746.655	65.4116	746.655	85.5407	746.655	97.4892
				748.355	153.033	748.355	76.0685	748.355	66.0392	748.355	84.7241	748.355	99.5056
				750.056	156.257	750.056	76.3745	750.056	66.7859	750.056	86.8769	750.056	96.9267
				751.755	155.214	751.755	77.5706	751.755	65.8616	751.755	89.6086	751.755	99.4679
				753.454	152.355	753.454	72.4268	753.454	63.5567	753.454	86.6329	753.454	98.9064
				755.155	153.696	755.155	72.6779	755.155	62.9196	755.155	85.1111	755.155	94.6535
				756.853	153.807	756.853	72.5596	756.853	64.4206	756.853	84.4073	756.853	92.9664
				758.551	150.692	758.551	73.6639	758.551	62.4271	758.551	85.8004	758.551	96.8145
				760.25	149.405	760.25	74.0097	760.25	63.0044	760.25	85.8349	760.25	96.6926
				761.947	150.261	761.947	73.957	761.947	62.3366	761.947	87.7312	761.947	91.9656
				763.644	150.018	763.644	73.31	763.644	64.2928	763.644	86.9327	763.644	95.638
				765.343	150.867	765.343	69.0258	765.343	62.5451	765.343	85.23	765.343	92.0105
				767.039	149.415	767.039	69.6567	767.039	62.4146	767.039	86.1521	767.039	95.2263
				768.735	149.421	768.735	67.8956	768.735	61.8417	768.735	87.0505	768.735	92.8173
				770.431	148.958	770.431	68.6361	770.431	61.6837	770.431	86.5696	770.431	97.7509
				772.128	152.054	772.128	67.7986	772.128	62.1464	772.128	90.2679	772.128	93.7226
				773.823	149.565	773.823	69.5003	773.823	61.9266	773.823	89.5053	773.823	93.6583
				775.518	149.436	775.518	70.5954	775.518	59.1373	775.518	88.1768	775.518	90.8357
				777.212	151	777.212	69.4647	777.212	61.5983	777.212	88.4488	777.212	91.9928
				778.908	152.085	778.908	67.0494	778.908	60.8668	778.908	90.0715	778.908	90.02
				780.602	151.212	780.602	67.0306	780.602	60.3964	780.602	89.0402	780.602	93.8479
				782.295	147.986	782.295	69.1887	782.295	62.7569	782.295	87.1738	782.295	92.7145
				783.988	148.284	783.988	69.4509	783.988	62.5855	783.988	89.0444	783.988	91.7442
				785.681	147.739	785.681	68.4005	785.681	59.0657	785.681	85.9293	785.681	91.1482
				787.375	145.978	787.375	68.5413	787.375	59.7077	787.375	92.0227	787.375	89.428
				789.067	149.148	789.067	68.5446	789.067	61.3048	789.067	88.836	789.067	93.6252
				790.759	147.74	790.759	69.2718	790.759	59.2771	790.759	90.5914	790.759	91.8751
				792.451	147.254	792.451	69.0979	792.451	61.4045	792.451	91.939	792.451	92.499
				794.142	147.349	794.142	68.2057	794.142	64.3968	794.142	92.7499	794.142	92.3127
				795.833	148.153	795.833	72.0301	795.833	61.8269	795.833	93.6419	795.833	95.092
				797.523	146.625	797.523	71.3955	797.523	61.7278	797.523	93.5395	797.523	93.471
				799.213	149.409	799.213	71.2399	799.213	61.4314	799.213	91.7169	799.213	92.233
				799.883	132.8	799.883	48.0548	799.883	43.3728	799.883	75.8728	799.883	78.0636
				Laser 633nm
				sample i		sample ii		sample iii		sample ⅳ		sample ⅴ
				Raman shift	Raman intensity	Raman shift	Raman intensity	Raman shift	Raman intensity	Raman shift	Raman intensity	Raman shift	Raman intensity
				100.552	35.25	100.552	31.8533	100.552	18.2934	100.552	119.653	100.552	47.8099
				101.831	34.7379	101.831	31.6285	101.831	17.737	101.831	118.385	101.831	45.95
				103.11	32.1437	103.11	30.1507	103.11	17.5477	103.11	114.755	103.11	45.2465
				104.388	33.4511	104.388	28.8336	104.388	18.5211	104.388	114.834	104.388	47.9695
				105.667	33.3311	105.667	31.2237	105.667	17.4803	105.667	115.265	105.667	47.145
				106.943	33.9012	106.943	29.9264	106.943	17.9363	106.943	118.115	106.943	47.0756
				108.221	34.3858	108.221	30.1209	108.221	18.2374	108.221	117.968	108.221	47.7922
				109.499	35.2918	109.499	31.057	109.499	17.8856	109.499	117.936	109.499	45.6326
				110.776	32.9717	110.776	31.6532	110.776	18.4714	110.776	112.665	110.776	48.0532
				112.052	35.0189	112.052	29.6293	112.052	17.6202	112.052	112.9	112.052	47.7011
				113.329	34.5018	113.329	30.8856	113.329	17.5948	113.329	112.707	113.329	48.1635
				114.606	33.8865	114.606	31.7444	114.606	17.5439	114.606	112.912	114.606	47.0471
				115.882	34.5369	115.882	30.0653	115.882	17.7616	115.882	112.614	115.882	47.2324
				117.158	35.1175	117.158	31.1459	117.158	17.0157	117.158	111.799	117.158	44.1398
				118.434	34.9403	118.434	30.1032	118.434	18.5123	118.434	112.769	118.434	47.1182
				119.709	35.3943	119.709	33.3043	119.709	17.6248	119.709	110.403	119.709	47.8603
				120.985	36.7493	120.985	33.1145	120.985	18.3563	120.985	112.076	120.985	46.2455
				122.261	37.5847	122.261	32.2303	122.261	17.3102	122.261	112.635	122.261	44.9395
				123.535	39.2435	123.535	35.3691	123.535	17.8732	123.535	111.616	123.535	46.8642
				124.81	38.749	124.81	37.5246	124.81	17.9739	124.81	115.569	124.81	47.3896
				126.085	40.3426	126.085	39.6999	126.085	19.2313	126.085	115.505	126.085	49.9746
				127.358	43.7522	127.358	41.595	127.358	19.8329	127.358	110.788	127.358	49.5809
				128.633	44.7013	128.633	44.5855	128.633	20.3149	128.633	112.134	128.633	54.2324
				129.907	45.4552	129.907	46.4769	129.907	19.4747	129.907	112.704	129.907	53.7692
				131.18	45.8112	131.18	45.1454	131.18	21.125	131.18	112.954	131.18	53.159
				132.454	44.7765	132.454	43.3401	132.454	20.39	132.454	111.709	132.454	51.6622
				133.726	43.2362	133.726	42.5177	133.726	18.7998	133.726	110.1	133.726	48.7957
				135	44.4942	135	38.5659	135	18.0249	135	110.899	135	48.2951
				136.272	43.2969	136.272	36.7654	136.272	18.6608	136.272	112.578	136.272	48.7075
				137.545	43.4467	137.545	36.9965	137.545	18.1514	137.545	111.883	137.545	46.9046
				138.817	45.0997	138.817	35.9698	138.817	17.8674	138.817	115.514	138.817	47.4079
				140.089	44.9534	140.089	34.9603	140.089	18.783	140.089	115.318	140.089	46.109
				141.362	44.9997	141.362	34.5962	141.362	18.4573	141.362	113.756	141.362	46.5449
				142.633	46.6958	142.633	34.5293	142.633	17.881	142.633	112.803	142.633	47.9079
				143.905	46.161	143.905	37.3696	143.905	18.0037	143.905	111.233	143.905	46.2368
				145.175	47.7554	145.175	36.8885	145.175	18.8341	145.175	114.547	145.175	46.6855
				146.447	46.9808	146.447	38.4169	146.447	19.3345	146.447	114.947	146.447	46.7027
				147.717	45.5748	147.717	35.8347	147.717	18.5604	147.717	110.742	147.717	46.5374
				148.987	43.1275	148.987	33.0857	148.987	18.8191	148.987	110.826	148.987	47.0852
				150.258	40.0732	150.258	31.9936	150.258	17.6308	150.258	110.631	150.258	46.6659
				151.528	38.1664	151.528	33.0973	151.528	17.9834	151.528	107.173	151.528	46.7581
				152.798	38.7464	152.798	31.6345	152.798	19.6551	152.798	108.467	152.798	47.8504
				154.067	36.2125	154.067	33.6415	154.067	17.1337	154.067	107.524	154.067	45.5932
				155.338	35.9933	155.338	33.1332	155.338	17.4988	155.338	105.747	155.338	46.8848
				156.606	36.426	156.606	32.6561	156.606	16.6996	156.606	106.504	156.606	46.1785
				157.875	36.1808	157.875	30.9632	157.875	17.5089	157.875	103.497	157.875	47.2106
				159.144	35.0975	159.144	30.6065	159.144	17.8375	159.144	103.126	159.144	46.3124
				160.412	35.1605	160.412	28.9862	160.412	18.0425	160.412	102.183	160.412	45.7361
				161.682	35.707	161.682	30.4416	161.682	18.0386	161.682	104.81	161.682	45.9012
				162.949	36.0027	162.949	31.0048	162.949	18.212	162.949	102.243	162.949	46.4814
				164.216	35.2597	164.216	29.7995	164.216	17.4914	164.216	101.844	164.216	47.5626
				165.485	35.3513	165.485	30.7285	165.485	18.3766	165.485	103.387	165.485	47.2909
				166.752	36.2668	166.752	31.244	166.752	17.9399	166.752	101.349	166.752	46.0947
				168.019	37.7068	168.019	31.0925	168.019	18.084	168.019	102.53	168.019	44.9766
				169.287	37.0692	169.287	31.744	169.287	18.3607	169.287	102.202	169.287	44.7031
				170.553	36.2058	170.553	31.8772	170.553	18.7411	170.553	104.834	170.553	44.6287
				171.819	38.0939	171.819	32.6761	171.819	17.6589	171.819	103.357	171.819	45.2612
				173.087	38.0461	173.087	31.3357	173.087	17.9399	173.087	102.112	173.087	45.8554
				174.353	36.8549	174.353	33.2839	174.353	18.6371	174.353	102.3	174.353	44.688
				175.618	37.3286	175.618	31.1255	175.618	18.1432	175.618	104.035	175.618	46.5149
				176.883	37.1912	176.883	31.5841	176.883	17.983	176.883	106.926	176.883	47.3952
				178.15	38.5499	178.15	33.0827	178.15	18.5063	178.15	102.933	178.15	47.9432
				179.415	37.7438	179.415	32.3437	179.415	18.1105	179.415	106.548	179.415	47.5743
				180.68	41.4864	180.68	35.0532	180.68	17.7886	180.68	105.531	180.68	46.0174
				181.944	44.303	181.944	33.8153	181.944	17.7484	181.944	106.584	181.944	46.1495
				183.21	47.7371	183.21	34.8905	183.21	18.1981	183.21	105.49	183.21	46.7756
				184.474	47.5579	184.474	36.2608	184.474	18.1994	184.474	109.995	184.474	47.136
				185.738	50.9246	185.738	37.2617	185.738	18.0766	185.738	111.754	185.738	48.9984
				187.001	57.7981	187.001	39.6478	187.001	18.8972	187.001	115.132	187.001	48.554
				188.265	63.5223	188.265	41.0945	188.265	19.6969	188.265	117.516	188.265	50.5239
				189.528	71.2615	189.528	44.9427	189.528	19.1319	189.528	119.919	189.528	49.7099
				190.793	80.0654	190.793	49.1907	190.793	21.6023	190.793	125.313	190.793	49.4478
				192.056	89.5776	192.056	55.0749	192.056	21.7714	192.056	132.211	192.056	51.7125
				193.318	96.4173	193.318	59.8416	193.318	22.1405	193.318	135.675	193.318	52.5396
				194.581	97.0888	194.581	60.1912	194.581	23.0314	194.581	136.64	194.581	52.1046
				195.843	97.5458	195.843	59.6044	195.843	23.5149	195.843	132.763	195.843	52.5354
				197.105	91.1022	197.105	60.2539	197.105	24.3032	197.105	131.527	197.105	50.7548
				198.367	84.3613	198.367	57.3144	198.367	23.076	198.367	125.362	198.367	50.9025
				199.63	76.6884	199.63	54.9151	199.63	23.1007	199.63	128.556	199.63	50.6654
				200.891	71.7284	200.891	50.1777	200.891	22.0242	200.891	122.201	200.891	50.3191
				202.153	62.9023	202.153	46.7271	202.153	20.7407	202.153	118.218	202.153	51.8608
				203.414	55.9833	203.414	43.9658	203.414	21.81	203.414	112.892	203.414	52.2535
				204.674	53.7955	204.674	44.9546	204.674	20.5426	204.674	106.622	204.674	50.4097
				205.935	49.6315	205.935	44.4549	205.935	19.8843	205.935	107.661	205.935	49.6636
				207.196	48.3321	207.196	42.8847	207.196	20.7258	207.196	108.784	207.196	51.4174
				208.456	45.9831	208.456	43.5211	208.456	20.0897	208.456	102.572	208.456	51.3165
				209.716	44.5464	209.716	43.2085	209.716	20.097	209.716	102.016	209.716	50.1307
				210.976	44.0907	210.976	41.6413	210.976	20.3094	210.976	101.915	210.976	51.3838
				212.235	43.3705	212.235	40.6176	212.235	20.0207	212.235	101.484	212.235	50.8039
				213.495	43.756	213.495	38.3782	213.495	19.006	213.495	102.74	213.495	49.1694
				214.754	46.1332	214.754	39.6226	214.754	18.9184	214.754	103.016	214.754	50.6236
				216.013	45.6943	216.013	37.0652	216.013	18.2011	216.013	102.492	216.013	49.1407
				217.271	45.6003	217.271	39.3884	217.271	20.1099	217.271	108.569	217.271	50.5119
				218.53	52.8052	218.53	39.2782	218.53	18.7924	218.53	110.276	218.53	48.3259
				219.788	62.7918	219.788	39.2944	219.788	19.3803	219.788	111.446	219.788	52.5031
				221.047	73.8742	221.047	41.57	221.047	20.0473	221.047	124.852	221.047	50.6071
				222.305	83.7101	222.305	48.602	222.305	18.9314	222.305	135.293	222.305	52.5398
				223.562	96.2449	223.562	55.1803	223.562	19.5087	223.562	142.432	223.562	52.4475
				224.82	101.071	224.82	64.4179	224.82	23.4502	224.82	142.752	224.82	53.6918
				226.076	102.232	226.076	68.0844	226.076	23.8425	226.076	140.098	226.076	53.3919
				227.333	97.7442	227.333	60.9135	227.333	23.8505	227.333	129.577	227.333	50.8364
				228.59	80.0964	228.59	54.4213	228.59	22.1395	228.59	125.577	228.59	52.0789
				229.847	69.6967	229.847	48.2464	229.847	20.4879	229.847	116.02	229.847	51.1529
				231.103	64.6605	231.103	40.9749	231.103	19.7438	231.103	113.48	231.103	50.5323
				232.36	52.8844	232.36	38.0832	232.36	18.6341	232.36	106.566	232.36	49.6674
				233.616	47.4148	233.616	36.1511	233.616	17.8381	233.616	111.122	233.616	48.4407
				234.872	46.2116	234.872	35.0682	234.872	18.3071	234.872	105.183	234.872	49.9389
				236.126	44.1842	236.126	33.5862	236.126	17.3121	236.126	106.058	236.126	48.6045
				237.381	39.7753	237.381	35.0499	237.381	17.12	237.381	98.7135	237.381	50.5485
				238.637	37.8263	238.637	36.7778	238.637	19.3559	238.637	108	238.637	49.2446
				239.892	38.5319	239.892	35.1768	239.892	18.866	239.892	101.11	239.892	48.8139
				241.147	38.592	241.147	31.5655	241.147	19.0211	241.147	101.037	241.147	48.0816
				242.4	38.3036	242.4	33.0294	242.4	17.1803	242.4	103.412	242.4	48.3425
				243.655	35.5549	243.655	32.0206	243.655	16.2061	243.655	105.898	243.655	47.5023
				244.909	36.2846	244.909	31.9155	244.909	17.5647	244.909	104.217	244.909	47.6074
				246.163	35.9497	246.163	34.0364	246.163	17.8596	246.163	102.012	246.163	47.782
				247.415	34.9647	247.415	33.6336	247.415	18.1062	247.415	103.737	247.415	47.1216
				248.669	36.6866	248.669	33.6926	248.669	18.2001	248.669	103.872	248.669	49.1655
				249.923	36.227	249.923	31.7416	249.923	18.2685	249.923	104.823	249.923	48.5071
				251.176	36.8542	251.176	30.9535	251.176	17.8356	251.176	102.518	251.176	50.9175
				252.428	35.1498	252.428	32.9479	252.428	18.1806	252.428	104.347	252.428	46.6655
				253.681	37.0163	253.681	32.5746	253.681	18.751	253.681	103.391	253.681	48.8027
				254.933	35.9375	254.933	31.8456	254.933	18.0935	254.933	102.996	254.933	47.814
				256.184	36.4974	256.184	31.5262	256.184	17.3913	256.184	105.122	256.184	48.2778
				257.437	38.9854	257.437	30.5207	257.437	18.7565	257.437	103.627	257.437	48.1753
				258.689	37.8209	258.689	32.7087	258.689	19.4797	258.689	101.667	258.689	49.7466
				259.939	38.2298	259.939	34.6273	259.939	19.0278	259.939	106.463	259.939	46.6304
				261.191	39.5284	261.191	34.9357	261.191	18.5854	261.191	106.128	261.191	48.8061
				262.442	39.5305	262.442	36.0449	262.442	18.0938	262.442	106.295	262.442	48.112
				263.692	39.1117	263.692	34.5575	263.692	20.2596	263.692	108.906	263.692	48.5049
				264.943	38.3375	264.943	32.6898	264.943	18.167	264.943	105.175	264.943	46.7202
				266.193	40.4622	266.193	35.599	266.193	17.2791	266.193	107.628	266.193	48.0177
				267.443	36.0852	267.443	32.5001	267.443	17.23	267.443	102.664	267.443	46.7278
				268.694	38.2973	268.694	32.9725	268.694	17.946	268.694	100.945	268.694	48.8885
				269.943	38.0549	269.943	31.8529	269.943	17.2623	269.943	106.158	269.943	48.8825
				271.193	37.7839	271.193	32.8708	271.193	17.4589	271.193	101.731	271.193	46.9207
				272.441	37.1446	272.441	34.7251	272.441	17.6113	272.441	104.003	272.441	48.4338
				273.691	36.532	273.691	32.3158	273.691	19.4213	273.691	103.256	273.691	46.1715
				274.939	36.9233	274.939	31.6381	274.939	18.7885	274.939	101.451	274.939	46.0854
				276.188	34.5196	276.188	32.6841	276.188	16.3218	276.188	102.429	276.188	49.4118
				277.436	35.3386	277.436	32.3177	277.436	15.9964	277.436	104.158	277.436	48.093
				278.685	36.6975	278.685	32.3935	278.685	17.2639	278.685	108.571	278.685	48.715
				279.932	35.0652	279.932	33.9946	279.932	17.571	279.932	108.577	279.932	47.913
				281.18	35.0286	281.18	32.3039	281.18	18.8211	281.18	107.792	281.18	49.9278
				282.427	37.1386	282.427	32.1854	282.427	17.9485	282.427	106.034	282.427	51.2384
				283.675	35.7016	283.675	32.8306	283.675	16.8602	283.675	107.961	283.675	47.5525
				284.922	37.7278	284.922	31.9367	284.922	18.5089	284.922	108.83	284.922	48.6747
				286.169	37.2012	286.169	34.5038	286.169	17.391	286.169	110.263	286.169	51.6018
				287.415	38.2693	287.415	33.5718	287.415	17.3119	287.415	107.116	287.415	48.6731
				288.663	35.3403	288.663	34.2812	288.663	18.6079	288.663	109.831	288.663	49.5919
				289.908	38.2703	289.908	31.5249	289.908	18.5845	289.908	113.108	289.908	49.2333
				291.155	38.192	291.155	32.1983	291.155	18.4337	291.155	111.26	291.155	50.2503
				292.4	36.6128	292.4	34.3369	292.4	17.7742	292.4	111.86	292.4	50.0672
				293.645	38.2767	293.645	35.4398	293.645	16.4647	293.645	110.381	293.645	48.5841
				294.892	52.0991	294.892	47.9765	294.892	30.8198	294.892	128.738	294.892	65.1867
				296.136	38.7743	296.136	36.0288	296.136	20.1797	296.136	119.625	296.136	52.4057
				297.381	38.5302	297.381	34.346	297.381	17.9306	297.381	117.985	297.381	49.2974
				298.626	39.0221	298.626	35.0242	298.626	17.9116	298.626	122.177	298.626	50.1091
				299.87	41.4966	299.87	35.6942	299.87	18.6816	299.87	120.155	299.87	48.2009
				301.116	43.9192	301.116	36.3798	301.116	17.2342	301.116	126.757	301.116	49.2624
				302.359	44.061	302.359	35.5379	302.359	18.7581	302.359	128.667	302.359	50.6557
				303.603	43.4722	303.603	34.7839	303.603	18.0226	303.603	134.557	303.603	50.5638
				304.846	49.1336	304.846	34.7096	304.846	19.274	304.846	139.791	304.846	49.5701
				306.09	49.2265	306.09	36.144	306.09	17.7692	306.09	137.52	306.09	50.8
				307.333	51.1107	307.333	38.2058	307.333	19.0781	307.333	137.441	307.333	49.7299
				308.576	53.1425	308.576	40.6212	308.576	19.3737	308.576	131.025	308.576	52.2277
				309.82	54.023	309.82	39.0959	309.82	18.8736	309.82	126.218	309.82	51.3996
				311.062	53.3467	311.062	42.7938	311.062	19.8236	311.062	127.626	311.062	50.8324
				312.304	49.4991	312.304	41.8702	312.304	19.4908	312.304	124.59	312.304	52.5758
				313.546	52.3236	313.546	39.1836	313.546	18.2446	313.546	121.264	313.546	51.1078
				314.789	49.4181	314.789	38.3837	314.789	19.1798	314.789	118.336	314.789	53.0584
				316.03	47.7433	316.03	38.3189	316.03	19.0235	316.03	115.093	316.03	50.9351
				317.271	44.4384	317.271	36.2264	317.271	18.6172	317.271	114.949	317.271	49.0408
				318.512	43.8345	318.512	35.4432	318.512	18.846	318.512	110.991	318.512	50.3724
				319.755	42.4693	319.755	33.101	319.755	18.7716	319.755	105.352	319.755	48.1416
				320.995	38.9583	320.995	32.9222	320.995	17.0051	320.995	106.979	320.995	46.8403
				322.236	41.5134	322.236	31.8722	322.236	18.5053	322.236	104.93	322.236	47.8542
				323.476	39.1918	323.476	32.9607	323.476	17.0842	323.476	106.146	323.476	50.4473
				324.716	38.7934	324.716	35.4418	324.716	18.0658	324.716	100.661	324.716	48.8952
				325.956	36.8107	325.956	32.766	325.956	17.2811	325.956	100.813	325.956	50.3672
				327.197	37.4211	327.197	32.8233	327.197	17.7449	327.197	100.439	327.197	48.4822
				328.436	37.6727	328.436	32.8448	328.436	18.2843	328.436	104.142	328.436	47.9085
				329.675	39.165	329.675	31.857	329.675	19.5725	329.675	104.565	329.675	52.6358
				330.914	37.6383	330.914	32.1258	330.914	19.0587	330.914	106.06	330.914	48.7351
				332.153	37.9612	332.153	33.4782	332.153	19.1364	332.153	105.769	332.153	49.127
				333.392	37.4999	333.392	31.6028	333.392	17.4796	333.392	102.839	333.392	50.2303
				334.63	38.0659	334.63	32.9081	334.63	17.6599	334.63	101.371	334.63	48.4065
				335.869	38.8815	335.869	33.4615	335.869	17.1546	335.869	104.33	335.869	47.7857
				337.107	39.6034	337.107	33.3871	337.107	18.6728	337.107	101.757	337.107	48.963
				338.345	39.9063	338.345	35.4392	338.345	18.5813	338.345	100.574	338.345	51.2612
				339.582	41.1492	339.582	34.8708	339.582	17.8557	339.582	101.214	339.582	51.6312
				340.82	41.6234	340.82	32.9687	340.82	17.9828	340.82	102.241	340.82	48.6964
				342.057	42.7639	342.057	35.0564	342.057	17.5675	342.057	101.079	342.057	50.5805
				343.294	41.1951	343.294	35.5105	343.294	17.411	343.294	99.6031	343.294	49.5583
				344.531	39.9961	344.531	30.4716	344.531	17.7051	344.531	104.012	344.531	49.9169
				345.767	41.266	345.767	32.4947	345.767	17.8266	345.767	101.756	345.767	50.6023
				347.004	38.9477	347.004	33.257	347.004	17.5954	347.004	100.001	347.004	48.1549
				348.24	38.7587	348.24	35.703	348.24	17.6827	348.24	97.2264	348.24	47.563
				349.476	39.484	349.476	33.5086	349.476	17.7741	349.476	96.2712	349.476	49.3827
				350.712	39.4094	350.712	32.3549	350.712	18.1259	350.712	97.7819	350.712	48.0739
				351.948	37.7777	351.948	33.3908	351.948	17.8786	351.948	99.0378	351.948	49.7154
				353.183	39.3632	353.183	34.0886	353.183	17.6787	353.183	96.6306	353.183	47.8552
				354.418	38.9025	354.418	34.4066	354.418	18.5794	354.418	97.8468	354.418	49.9228
				355.654	37.7981	355.654	34.314	355.654	18.1971	355.654	96.8428	355.654	51.6514
				356.888	38.059	356.888	34.9309	356.888	17.0083	356.888	100.05	356.888	51.5721
				358.123	35.9458	358.123	36.6807	358.123	16.0756	358.123	98.2122	358.123	49.9354
				359.358	40.0892	359.358	35.2157	359.358	17.6758	359.358	96.9603	359.358	50.5682
				360.592	37.7166	360.592	34.2834	360.592	19.167	360.592	90.6009	360.592	52.322
				361.052	37.1777	361.052	34.2845	361.052	19.7423	361.052	90.8063	361.052	52.3852
				362.287	37.04	362.287	33.1814	362.287	17.9092	362.287	97.2106	362.287	47.9941
				363.521	36.8062	363.521	33.1007	363.521	17.7549	363.521	94.7103	363.521	48.2171
				364.756	37.8739	364.756	33.9391	364.756	17.8581	364.756	93.5003	364.756	47.6821
				365.991	36.634	365.991	33.1347	365.991	18.0438	365.991	96.3355	365.991	50.0892
				367.226	36.7697	367.226	33.3742	367.226	18.153	367.226	98.2072	367.226	48.776
				368.46	37.105	368.46	31.745	368.46	17.6709	368.46	96.8597	368.46	47.3768
				369.694	38.5541	369.694	31.6813	369.694	16.6998	369.694	97.6704	369.694	49.1197
				370.928	37.166	370.928	33.5751	370.928	18.5082	370.928	93.7762	370.928	49.1229
				372.162	37.9883	372.162	30.9471	372.162	17.4943	372.162	93.1232	372.162	49.8852
				373.395	38.3786	373.395	32.5737	373.395	17.162	373.395	95.049	373.395	49.5729
				374.628	41.0428	374.628	34.2916	374.628	19.897	374.628	93.7693	374.628	49.3205
				375.861	42.8482	375.861	35.1279	375.861	17.963	375.861	96.2714	375.861	48.8967
				377.094	42.0644	377.094	33.8745	377.094	19.4148	377.094	99.143	377.094	47.383
				378.327	43.38	378.327	34.6052	378.327	18.963	378.327	98.9911	378.327	48.5527
				379.56	43.9885	379.56	36.809	379.56	18.0415	379.56	101.408	379.56	51.5511
				380.791	45.6847	380.791	34.2168	380.791	18.2733	380.791	96.2268	380.791	52.0961
				382.023	50.5686	382.023	37.3611	382.023	17.654	382.023	98.5956	382.023	49.8335
				383.256	50.1442	383.256	38.6009	383.256	18.7841	383.256	98.2519	383.256	47.6993
				384.487	50.8761	384.487	38.5793	384.487	21.2845	384.487	102.595	384.487	48.1518
				385.718	53.0841	385.718	39.8076	385.718	19.0423	385.718	103.486	385.718	49.8279
				386.949	54.1884	386.949	42.0811	386.949	19.0215	386.949	102.644	386.949	51.3505
				388.181	57.7744	388.181	43.0245	388.181	20.2925	388.181	102.968	388.181	49.1024
				389.412	58.4021	389.412	43.3892	389.412	19.4679	389.412	104.169	389.412	53.1913
				390.641	58.3252	390.641	42.4265	390.641	19.1156	390.641	101.017	390.641	51.5878
				391.872	58.3323	391.872	44.1376	391.872	20.3305	391.872	99.7779	391.872	50.3336
				393.102	60.5612	393.102	41.9981	393.102	19.4974	393.102	102.419	393.102	55.3041
				394.331	56.1045	394.331	44.0577	394.331	18.8771	394.331	103.232	394.331	51.7462
				395.561	56.1858	395.561	43.3317	395.561	19.1574	395.561	101.657	395.561	51.9954
				396.791	58.4794	396.791	42.6736	396.791	19.4376	396.791	98.853	396.791	54.2514
				398.02	52.4501	398.02	39.4722	398.02	18.7681	398.02	100.292	398.02	53.6768
				399.249	54.1413	399.249	40.9157	399.249	19.3472	399.249	96.5434	399.249	53.1219
				400.479	53.2698	400.479	42.4879	400.479	20.2237	400.479	100.166	400.479	53.0212
				401.706	52.4456	401.706	40.8666	401.706	17.781	401.706	99.2777	401.706	51.3896
				402.935	51.2433	402.935	39.5243	402.935	19.2888	402.935	97.0946	402.935	51.1237
				404.164	47.6518	404.164	38.3623	404.164	19.3606	404.164	100.224	404.164	53.4205
				405.391	47.2226	405.391	37.7298	405.391	18.1841	405.391	98.1863	405.391	52.1361
				406.62	48.0429	406.62	39.6519	406.62	17.2599	406.62	94.7366	406.62	53.8928
				407.846	44.4979	407.846	37.2428	407.846	17.1569	407.846	94.2314	407.846	52.876
				409.074	44.557	409.074	36.7688	409.074	18.693	409.074	96.0671	409.074	51.9648
				410.302	47.0711	410.302	36.6909	410.302	16.7517	410.302	96.2207	410.302	53.9618
				411.528	45.7492	411.528	36.5318	411.528	19.369	411.528	98.0187	411.528	55.1592
				412.756	43.493	412.756	37.225	412.756	18.5596	412.756	94.0368	412.756	54.835
				413.981	44.8189	413.981	38.6315	413.981	18.0737	413.981	94.0238	413.981	55.2245
				415.208	44.3282	415.208	38.9445	415.208	18.466	415.208	92.6222	415.208	57.4706
				416.434	47.6613	416.434	40.6539	416.434	18.3015	416.434	89.7661	416.434	56.573
				417.66	47.0908	417.66	39.1886	417.66	16.9075	417.66	92.4344	417.66	59.1614
				418.885	47.7266	418.885	42.1728	418.885	17.52	418.885	96.8137	418.885	58.3736
				420.112	50.3094	420.112	45.4426	420.112	17.9367	420.112	97.6064	420.112	58.9538
				421.336	51.6829	421.336	46.3544	421.336	18.2792	421.336	94.2855	421.336	61.5019
				422.562	51.9847	422.562	46.822	422.562	18.2412	422.562	96.7367	422.562	64.3979
				423.786	56.066	423.786	51.2981	423.786	18.3369	423.786	95.4808	423.786	64.742
				425.012	58.9954	425.012	54.1053	425.012	17.5202	425.012	97.9329	425.012	68.6373
				426.236	60.7123	426.236	54.7392	426.236	18.6362	426.236	99.6224	426.236	73.741
				427.459	65.4814	427.459	55.9284	427.459	17.7386	427.459	94.947	427.459	72.603
				428.684	63.9149	428.684	59.2852	428.684	17.9737	428.684	96.6538	428.684	76.9905
				429.907	65.9391	429.907	59.1821	429.907	19.0177	429.907	99.2703	429.907	80.1104
				431.132	66.4558	431.132	59.0102	431.132	18.6136	431.132	96.0454	431.132	74.545
				432.355	66.1615	432.355	59.823	432.355	17.9723	432.355	97.939	432.355	76.544
				433.579	64.0644	433.579	57.8996	433.579	16.8009	433.579	98.3469	433.579	71.251
				434.801	62.3729	434.801	58.3784	434.801	17.6345	434.801	99.705	434.801	70.6198
				436.023	62.0921	436.023	56.31	436.023	18.8903	436.023	98.3908	436.023	71.3847
				437.247	59.1663	437.247	54.371	437.247	19.1066	437.247	96.496	437.247	70.1493
				438.469	58.1049	438.469	51.7437	438.469	18.1902	438.469	97.299	438.469	64.5979
				439.69	56.2524	439.69	48.2725	439.69	18.7873	439.69	94.3658	439.69	64.9852
				440.913	55.0605	440.913	47.5507	440.913	18.2156	440.913	89.8793	440.913	63.4124
				442.135	54.4653	442.135	46.6352	442.135	18.5664	442.135	94.1463	442.135	59.8318
				443.356	50.829	443.356	44.6707	443.356	18.0558	443.356	90.3633	443.356	59.6115
				444.578	51.4787	444.578	44.9916	444.578	18.7142	444.578	90.2093	444.578	59.1634
				445.799	50.1574	445.799	42.0518	445.799	18.4444	445.799	89.7673	445.799	55.6201
				447.019	50.5685	447.019	42.9753	447.019	17.6649	447.019	88.1886	447.019	56.7229
				448.241	50.7153	448.241	43.7187	448.241	19.4241	448.241	88.8342	448.241	56.469
				449.461	48.102	449.461	38.6332	449.461	19.4566	449.461	89.7952	449.461	57.0874
				450.681	48.5706	450.681	39.3019	450.681	17.8258	450.681	88.2881	450.681	56.4803
				451.901	46.4222	451.901	40.059	451.901	17.8277	451.901	87.6716	451.901	56.3642
				453.122	45.6595	453.122	42.2813	453.122	19.0606	453.122	85.8578	453.122	59.8469
				454.341	47.2665	454.341	40.2289	454.341	18.9965	454.341	90.2339	454.341	54.6459
				455.56	45.0153	455.56	42.9904	455.56	18.9737	455.56	86.2496	455.56	55.4996
				456.779	45.5865	456.779	42.4986	456.779	19.1066	456.779	87.4601	456.779	54.052
				457.998	47.6074	457.998	43.4515	457.998	19.1954	457.998	86.312	457.998	56.7877
				459.218	47.4223	459.218	44.9913	459.218	20.3983	459.218	84.731	459.218	57.6971
				460.436	50.3269	460.436	48.5713	460.436	18.6081	460.436	81.9525	460.436	60.2342
				461.654	50.9057	461.654	52.2176	461.654	19.934	461.654	82.2587	461.654	57.5806
				462.872	54.4822	462.872	55.9595	462.872	22.1254	462.872	82.8784	462.872	62.3011
				464.09	56.9213	464.09	61.6655	464.09	23.6392	464.09	82.4994	464.09	63.0022
				465.308	60.4433	465.308	65.9077	465.308	23.2096	465.308	82.4445	465.308	62.7077
				466.527	60.369	466.527	66.1979	466.527	23.4004	466.527	83.2455	466.527	65.4005
				467.744	59.2363	467.744	67.2279	467.744	22.9541	467.744	84.0108	467.744	64.8884
				468.961	56.5663	468.961	63.2879	468.961	22.3154	468.961	84.0031	468.961	63.5331
				470.178	56.1433	470.178	60.2576	470.178	22.3096	470.178	84.8429	470.178	61.4202
				471.394	52.5292	471.394	52.8978	471.394	22.2428	471.394	85.4415	471.394	58.4559
				472.611	47.85	472.611	48.7133	472.611	22.6408	472.611	86.2128	472.611	56.2265
				473.827	43.4577	473.827	46.0424	473.827	20.075	473.827	84.5034	473.827	54.6643
				475.043	43.4114	475.043	42.8284	475.043	19.7022	475.043	88.2784	475.043	54.1699
				476.259	41.3956	476.259	39.2332	476.259	19.4176	476.259	90.8467	476.259	53.9421
				477.475	42.0031	477.475	39.1914	477.475	19.3417	477.475	86.787	477.475	52.5903
				478.692	41.4087	478.692	38.7631	478.692	18.4558	478.692	87.9546	478.692	52.1547
				479.907	44.1613	479.907	37.7443	479.907	19.3946	479.907	87.0619	479.907	48.9584
				481.122	41.5446	481.122	38.853	481.122	18.5114	481.122	85.3737	481.122	52.1508
				482.337	42.6901	482.337	35.9738	482.337	19.3491	482.337	85.4034	482.337	52.3591
				483.551	42.2115	483.551	36.767	483.551	17.7257	483.551	86.4179	483.551	53.8457
				484.766	44.7823	484.766	40.5428	484.766	19.2918	484.766	87.8937	484.766	56.3636
				485.98	46.3481	485.98	39.5261	485.98	18.8498	485.98	90.9655	485.98	57.5434
				487.194	45.3482	487.194	39.5952	487.194	20.7019	487.194	89.2691	487.194	58.7672
				488.408	47.0385	488.408	39.3496	488.408	20.3538	488.408	94.2573	488.408	57.4662
				489.622	43.5426	489.622	42.1879	489.622	17.84	489.622	92.5328	489.622	54.8153
				490.834	46.7264	490.834	41.2269	490.834	19.9524	490.834	93.327	490.834	56.5781
				492.048	50.049	492.048	42.3873	492.048	18.8077	492.048	92.9654	492.048	57.6147
				493.261	50.3838	493.261	42.3183	493.261	17.2732	493.261	93.9525	493.261	58.5441
				494.474	50.5629	494.474	41.8542	494.474	18.2272	494.474	96.0185	494.474	55.8301
				495.686	49.5404	495.686	40.9313	495.686	18.7169	495.686	95.8385	495.686	56.4766
				496.899	51.1277	496.899	40.8654	496.899	20.1971	496.899	96.8769	496.899	56.2467
				498.111	54.8052	498.111	39.672	498.111	20.0044	498.111	98.2103	498.111	54.2382
				499.324	52.6977	499.324	40.6618	499.324	19.6538	499.324	103.743	499.324	54.7689
				500.536	50.703	500.536	39.8336	500.536	19.0394	500.536	104.042	500.536	52.6451
				501.747	49.5646	501.747	39.9037	501.747	19.2196	501.747	101.337	501.747	53.4399
				502.959	48.9929	502.959	40.1654	502.959	19.8238	502.959	101.003	502.959	50.76
				504.169	47.0502	504.169	38.3419	504.169	19.7884	504.169	107.494	504.169	51.6738
				505.38	46.5766	505.38	38.4421	505.38	19.7511	505.38	106.957	505.38	50.9411
				506.591	42.8254	506.591	35.9064	506.591	19.4267	506.591	110.173	506.591	50.185
				507.802	42.5343	507.802	33.8684	507.802	18.0344	507.802	116.637	507.802	53.4204
				509.013	41.1217	509.013	33.0161	509.013	18.6882	509.013	117.492	509.013	52.4478
				510.222	40.2398	510.222	34.6093	510.222	18.5856	510.222	125.132	510.222	50.334
				511.432	39.9954	511.432	32.9297	511.432	17.6329	511.432	137.557	511.432	50.3387
				512.642	40.7471	512.642	33.109	512.642	17.3177	512.642	148.748	512.642	49.373
				513.852	37.8542	513.852	31.0196	513.852	18.0259	513.852	177.816	513.852	47.0241
				515.062	37.6759	515.062	31.5845	515.062	19.0024	515.062	215.919	515.062	50.362
				516.27	35.5912	516.27	31.792	516.27	18.9928	516.27	280.698	516.27	50.9267
				517.479	35.9772	517.479	33.2915	517.479	18.092	517.479	396.897	517.479	47.9847
				518.689	36.848	518.689	31.9868	518.689	18.5407	518.689	616.783	518.689	46.4921
				519.898	35.4241	519.898	30.4258	519.898	18.2235	519.898	976.351	519.898	49.3115
				521.105	35.8724	521.105	31.6766	521.105	18.9619	521.105	1420.35	521.105	47.9381
				522.313	36.1234	522.313	31.5551	522.313	19.1923	522.313	1679.64	522.313	44.5034
				523.522	33.805	523.522	32.4834	523.522	19.0475	523.522	1544.44	523.522	45.9936
				524.729	33.7291	524.729	31.0357	524.729	18.797	524.729	1120.23	524.729	46.9455
				525.937	33.4963	525.937	29.5228	525.937	18.24	525.937	732.505	525.937	45.197
				527.144	33.4981	527.144	29.3752	527.144	18.587	527.144	477.27	527.144	48.2995
				528.351	33.1794	528.351	30.7023	528.351	16.9355	528.351	336.72	528.351	47.5078
				529.558	34.8198	529.558	31.4097	529.558	17.513	529.558	253.75	529.558	45.7804
				530.765	34.9093	530.765	31.4904	530.765	18.5945	530.765	206.75	530.765	46.763
				531.971	34.8198	531.971	33.2449	531.971	17.8876	531.971	176.748	531.971	46.048
				533.178	33.9406	533.178	30.1279	533.178	17.714	533.178	154.195	533.178	46.8274
				534.384	35.8851	534.384	30.4639	534.384	18.934	534.384	143.625	534.384	49.3051
				535.589	33.428	535.589	28.9542	535.589	19.1848	535.589	136.614	535.589	48.3478
				536.796	32.5046	536.796	28.9395	536.796	18.6691	536.796	127.864	536.796	45.4646
				538	35.1236	538	29.9622	538	18.7763	538	124.165	538	47.7239
				539.206	33.1885	539.206	29.4522	539.206	17.8753	539.206	119.874	539.206	45.2918
				540.41	34.6263	540.41	30.9027	540.41	18.6516	540.41	109.31	540.41	46.514
				541.616	33.9079	541.616	30.5506	541.616	18.7359	541.616	107.106	541.616	46.3128
				542.821	34.5819	542.821	29.2055	542.821	19.9159	542.821	107.123	542.821	48.1685
				544.025	40.8114	544.025	36.2856	544.025	26.4015	544.025	108.003	544.025	54.6736
				545.23	41.1748	545.23	35.5543	545.23	24.4311	545.23	107.58	545.23	52.3556
				546.433	33.9572	546.433	28.4994	546.433	17.5392	546.433	100.527	546.433	45.7085
				547.638	33.016	547.638	30.5957	547.638	18.1716	547.638	98.7392	547.638	46.5989
				548.841	34.4745	548.841	30.403	548.841	18.0487	548.841	99.5897	548.841	44.1678
				550.045	34.444	550.045	29.2619	550.045	17.5459	550.045	96.0077	550.045	46.5118
				551.247	34.7507	551.247	30.6845	551.247	16.6384	551.247	93.6428	551.247	45.9333
				552.451	34.9745	552.451	28.2508	552.451	18.508	552.451	96.0985	552.451	47.1736
				553.654	33.6795	553.654	29.1137	553.654	19.1531	553.654	94.0808	553.654	47.6376
				554.857	33.4004	554.857	29.144	554.857	18.1419	554.857	91.1198	554.857	46.0429
				556.059	34.6209	556.059	30.5871	556.059	18.0846	556.059	91.3445	556.059	45.3002
				557.26	35.4111	557.26	27.9247	557.26	18.3892	557.26	89.282	557.26	48.2939
				558.463	34.9161	558.463	29.1582	558.463	17.922	558.463	92.1814	558.463	46.0514
				559.664	34.8015	559.664	29.8652	559.664	18.2751	559.664	92.9236	559.664	48.3188
				560.867	35.0514	560.867	30.8071	560.867	18.4166	560.867	91.926	560.867	44.5669
				562.068	36.0935	562.068	29.9481	562.068	17.6716	562.068	93.1301	562.068	45.9221
				563.268	35.8662	563.268	28.5188	563.268	16.7305	563.268	89.2531	563.268	47.7859
				564.47	33.5908	564.47	30.8612	564.47	18.6181	564.47	92.1824	564.47	47.8973
				565.671	35.8329	565.671	29.8391	565.671	18.7876	565.671	92.5458	565.671	45.3489
				566.872	37.018	566.872	28.1335	566.872	16.9921	566.872	90.2395	566.872	47.0678
				568.072	36.6909	568.072	29.3601	568.072	17.5187	568.072	90.3533	568.072	46.7657
				569.272	38.4196	569.272	30.0353	569.272	18.9089	569.272	90.9616	569.272	46.1082
				570.473	36.6781	570.473	30.3196	570.473	19.4984	570.473	92.419	570.473	46.0105
				571.672	37.5999	571.672	29.8354	571.672	19.9876	571.672	93.0971	571.672	48.0137
				572.871	40.1796	572.871	29.6535	572.871	18.7494	572.871	90.354	572.871	46.5656
				574.07	41.7799	574.07	29.7041	574.07	17.9175	574.07	92.2475	574.07	45.6566
				575.27	41.3288	575.27	31.5579	575.27	17.7738	575.27	90.1605	575.27	45.2951
				576.469	44.2501	576.469	31.9276	576.469	19.5554	576.469	90.0633	576.469	43.8288
				577.667	42.9681	577.667	32.5198	577.667	19.4563	577.667	89.0506	577.667	44.0835
				578.867	43.9921	578.867	32.0747	578.867	18.6751	578.867	86.5074	578.867	44.5652
				580.065	43.7355	580.065	33.0017	580.065	18.6719	580.065	90.1803	580.065	45.8427
				581.263	45.4949	581.263	34.5185	581.263	20.0729	581.263	91.0916	581.263	47.1922
				582.461	47.1877	582.461	37.4728	582.461	19.1322	582.461	91.1586	582.461	47.1876
				583.658	46.6254	583.658	35.8667	583.658	18.9022	583.658	93.8529	583.658	45.5876
				584.857	47.5346	584.857	34.0607	584.857	18.2951	584.857	92.4356	584.857	45.7323
				586.054	46.6069	586.054	33.2577	586.054	18.7233	586.054	92.9004	586.054	46.606
				587.251	48.7149	587.251	35.2108	587.251	19.8667	587.251	93.154	587.251	46.8713
				588.447	48.6329	588.447	35.5876	588.447	20.2361	588.447	97.4233	588.447	45.2014
				589.644	49.2341	589.644	37.5214	589.644	19.8017	589.644	96.3026	589.644	48.2129
				590.842	50.4482	590.842	36.8333	590.842	20.5598	590.842	95.6396	590.842	44.6276
				592.038	51.9942	592.038	37.7766	592.038	20.1154	592.038	96.0961	592.038	48.895
				593.234	54.3931	593.234	36.7976	593.234	19.8829	593.234	95.8744	593.234	47.7788
				594.43	56.2646	594.43	38.0631	594.43	19.6896	594.43	95.4469	594.43	46.5964
				595.625	54.8611	595.625	37.2194	595.625	19.847	595.625	98.6534	595.625	47.9181
				596.821	55.9498	596.821	37.0594	596.821	19.8048	596.821	95.0225	596.821	47.3625
				598.016	59.7613	598.016	39.1717	598.016	19.872	598.016	96.5613	598.016	47.7117
				599.211	61.5986	599.211	40.4729	599.211	18.9765	599.211	100.214	599.211	47.2342
				600.407	61.2853	600.407	41.8786	600.407	20.9807	600.407	101.155	600.407	48.4211
				601.602	65.3814	601.602	42.5186	601.602	21.1559	601.602	100.01	601.602	47.2696
				602.796	66.2993	602.796	41.1346	602.796	20.2452	602.796	103.279	602.796	48.2825
				603.99	71.1102	603.99	43.3922	603.99	20.4701	603.99	103.726	603.99	49.5468
				605.185	74.0963	605.185	44.3507	605.185	21.1659	605.185	107.674	605.185	50.6911
				606.378	69.862	606.378	44.8226	606.378	20.6478	606.378	106.583	606.378	53.1087
				607.572	74.1276	607.572	46.4572	607.572	20.8186	607.572	103.657	607.572	52.2896
				608.766	77.114	608.766	45.8899	608.766	21.0422	608.766	107.359	608.766	49.3281
				609.959	76.2309	609.959	45.3194	609.959	20.4476	609.959	112.278	609.959	48.9312
				611.069	73.7664	611.069	47.0027	611.069	20.386	611.069	112.221	611.069	51.7065
				612.263	80.5847	612.263	48.7173	612.263	20.0218	612.263	113.395	612.263	48.8129
				613.458	80.5409	613.458	46.1171	613.458	21.1728	613.458	115.512	613.458	47.7142
				614.652	81.8606	614.652	49.0752	614.652	20.5674	614.652	113.796	614.652	48.1694
				615.845	82.0232	615.845	48.5046	615.845	19.5075	615.845	113.797	615.845	47.5249
				617.039	79.4163	617.039	46.5202	617.039	20.6467	617.039	110.977	617.039	46.3966
				618.232	77.8237	618.232	47.1087	618.232	20.6667	618.232	115.399	618.232	47.3346
				619.426	77.6496	619.426	46.3724	619.426	20.993	619.426	118.018	619.426	46.4612
				620.619	73.3813	620.619	44.0372	620.619	21.7507	620.619	115.123	620.619	47.0235
				621.812	71.1436	621.812	44.9783	621.812	20.4659	621.812	114.755	621.812	47.3621
				623.004	70.8277	623.004	42.7492	623.004	21.5236	623.004	112.599	623.004	47.1604
				624.197	70.9777	624.197	40.1702	624.197	20.5404	624.197	110.516	624.197	46.1833
				625.389	67.9727	625.389	42.6385	625.389	20.482	625.389	113.548	625.389	45.0561
				626.581	66.7703	626.581	40.7382	626.581	19.5959	626.581	111.158	626.581	45.5993
				627.773	61.8088	627.773	39.2057	627.773	20.5481	627.773	110.295	627.773	46.6476
				628.965	61.5199	628.965	37.2623	628.965	18.8051	628.965	107.581	628.965	47.3566
				630.156	59.0168	630.156	38.7284	630.156	19.8644	630.156	101.573	630.156	45.839
				631.348	58.5411	631.348	36.9591	631.348	18.3557	631.348	104.12	631.348	47.014
				632.539	55.0461	632.539	35.8774	632.539	18.728	632.539	104.419	632.539	46.7886
				633.729	53.8022	633.729	35.2017	633.729	18.5057	633.729	100.264	633.729	46.3933
				634.919	53.2302	634.919	35.5132	634.919	19.775	634.919	99.9592	634.919	47.1197
				636.11	50.7181	636.11	33.0292	636.11	18.429	636.11	94.2445	636.11	45.6326
				637.301	49.0848	637.301	33.2669	637.301	18.5163	637.301	98.8885	637.301	44.5602
				638.491	48.6032	638.491	33.5679	638.491	19.5781	638.491	97.0196	638.491	45.4493
				639.681	47.5457	639.681	32.0248	639.681	19.3665	639.681	98.3439	639.681	46.195
				640.871	45.6894	640.871	32.2013	640.871	19.8062	640.871	97.688	640.871	45.8192
				642.059	44.8182	642.059	33.5013	642.059	19.5016	642.059	97.5556	642.059	43.839
				643.249	40.8558	643.249	32.7817	643.249	19.1346	643.249	94.3735	643.249	44.866
				644.438	43.2714	644.438	31.4346	644.438	19.4314	644.438	96.8599	644.438	44.7436
				645.627	42.4166	645.627	29.7099	645.627	18.7367	645.627	93.628	645.627	43.8922
				646.816	42.9461	646.816	28.9292	646.816	19.3491	646.816	92.3399	646.816	44.4835
				648.003	40.2221	648.003	30.3186	648.003	19.41	648.003	90.5245	648.003	44.674
				649.192	40.8334	649.192	29.0996	649.192	18.6179	649.192	94.545	649.192	44.5129
				650.38	39.7272	650.38	30.476	650.38	18.3715	650.38	93.5837	650.38	46.5328
				651.568	40.9324	651.568	31.953	651.568	18.1607	651.568	91.9838	651.568	45.17
				652.755	39.4993	652.755	30.8297	652.755	18.7453	652.755	90.4639	652.755	43.0103
				653.943	41.2861	653.943	31.5547	653.943	17.6326	653.943	91.6714	653.943	44.1371
				655.131	40.128	655.131	29.2472	655.131	17.7554	655.131	90.289	655.131	45.2301
				656.318	38.6053	656.318	29.793	656.318	18.5042	656.318	87.5264	656.318	45.4063
				657.504	37.9494	657.504	28.1692	657.504	17.7942	657.504	85.3399	657.504	45.4845
				658.691	38.5123	658.691	28.8654	658.691	16.6806	658.691	89.7589	658.691	42.8202
				659.878	37.1868	659.878	28.9605	659.878	18.234	659.878	86.6063	659.878	44.0808
				661.063	37.195	661.063	28.9354	661.063	18.4572	661.063	87.9544	661.063	46.7222
				662.25	36.3358	662.25	30.6383	662.25	18.7218	662.25	85.2008	662.25	45.7715
				663.436	38.3186	663.436	30.1966	663.436	18.8413	663.436	87.5812	663.436	44.3895
				664.621	36.4556	664.621	27.2818	664.621	18.0859	664.621	88.4018	664.621	43.1043
				665.807	38.0046	665.807	27.3647	665.807	18.0737	665.807	88.0695	665.807	44.4531
				666.993	36.827	666.993	28.2293	666.993	18.1813	666.993	88.6662	666.993	44.0279
				668.177	37.6939	668.177	29.7778	668.177	16.9315	668.177	86.7741	668.177	45.2181
				669.362	34.5046	669.362	28.864	669.362	17.5424	669.362	88.6872	669.362	45.4449
				670.546	35.6258	670.546	28.7362	670.546	17.495	670.546	88.4488	670.546	45.6565
				671.731	35.7908	671.731	28.7127	671.731	18.2474	671.731	85.2952	671.731	43.4395
				672.916	36.3255	672.916	29.0258	672.916	18.8424	672.916	89.1177	672.916	43.41
				674.099	36.3366	674.099	29.5831	674.099	19.0368	674.099	89.159	674.099	43.5939
				675.284	34.9082	675.284	28.8124	675.284	17.3528	675.284	87.1192	675.284	43.4364
				676.467	33.6042	676.467	26.7677	676.467	17.9942	676.467	85.8795	676.467	46.0892
				677.651	35.4622	677.651	26.1885	677.651	17.029	677.651	83.2166	677.651	44.4773
				678.833	34.3161	678.833	28.5641	678.833	20.1567	678.833	85.8782	678.833	44.1296
				680.017	33.419	680.017	28.1357	680.017	17.2421	680.017	82.3937	680.017	42.432
				681.201	36.9967	681.201	29.1339	681.201	18.3043	681.201	83.1713	681.201	46.4394
				682.383	33.659	682.383	28.8133	682.383	18.9063	682.383	85.223	682.383	45.2184
				683.566	31.922	683.566	27.2774	683.566	15.9964	683.566	81.8458	683.566	43.1044
				684.747	34.4042	684.747	29.5624	684.747	17.4937	684.747	83.2279	684.747	42.4642
				685.929	35.1832	685.929	27.9719	685.929	17.7174	685.929	80.9188	685.929	43.2197
				687.111	32.5489	687.111	28.924	687.111	19.082	687.111	76.8113	687.111	44.5017
				688.292	32.072	688.292	29.3307	688.292	17.3244	688.292	82.156	688.292	47.3045
				689.475	33.5413	689.475	31.0792	689.475	18.0104	689.475	81.751	689.475	46.9783
				690.655	33.4601	690.655	29.9672	690.655	17.0935	690.655	78.8867	690.655	45.3623
				691.837	34.0306	691.837	30.2673	691.837	16.3019	691.837	80.9349	691.837	45.2106
				693.018	35.5024	693.018	30.0592	693.018	17.2494	693.018	77.9134	693.018	49.4042
				694.199	38.5145	694.199	32.2568	694.199	16.5562	694.199	77.267	694.199	47.0666
				695.379	40.4335	695.379	31.8945	695.379	17.3791	695.379	78.9874	695.379	46.8191
				696.559	38.162	696.559	32.8447	696.559	16.7276	696.559	78.0053	696.559	49.1678
				697.74	40.9303	697.74	34.3842	697.74	17.5618	697.74	77.9935	697.74	49.2486
				698.919	41.6248	698.919	35.5625	698.919	16.3685	698.919	76.9269	698.919	50.9809
				700.1	42.0993	700.1	35.2608	700.1	15.9889	700.1	77.2637	700.1	52.5022
				701.279	43.8388	701.279	38.4521	701.279	17.9039	701.279	76.5948	701.279	51.6741
				702.458	44.2994	702.458	40.9191	702.458	17.2724	702.458	79.1805	702.458	56.1291
				703.638	46.022	703.638	39.9496	703.638	18.9009	703.638	81.1734	703.638	57.6646
				704.816	47.2534	704.816	40.9366	704.816	17.6519	704.816	79.2899	704.816	58.6962
				705.994	49.5556	705.994	42.9014	705.994	17.9428	705.994	81.237	705.994	59.9989
				707.174	50.7376	707.174	46.6458	707.174	18.4859	707.174	79.2108	707.174	62.4789
				708.352	52.4179	708.352	45.0606	708.352	17.9079	708.352	79.311	708.352	61.7498
				709.53	50.9009	709.53	42.3011	709.53	17.1123	709.53	79.8876	709.53	60.7168
				710.707	48.7183	710.707	43.4722	710.707	18.4962	710.707	77.1941	710.707	62.282
				711.886	50.2637	711.886	44.3311	711.886	17.0531	711.886	74.5678	711.886	61.9158
				713.063	49.1736	713.063	45.7638	713.063	18.8151	713.063	75.7085	713.063	59.8545
				714.24	46.9529	714.24	41.6263	714.24	18.1983	714.24	74.1092	714.24	58.4296
				715.417	45.7582	715.417	39.6173	715.417	16.2277	715.417	80.0927	715.417	57.9903
				716.595	45.4726	716.595	40.6579	716.595	18.1468	716.595	77.1523	716.595	55.5155
				717.771	45.3916	717.771	38.7444	717.771	16.6226	717.771	76.562	717.771	53.1776
				718.948	40.7206	718.948	38.8648	718.948	18.3865	718.948	76.0497	718.948	52.8119
				720.124	40.8096	720.124	37.2536	720.124	17.183	720.124	75.4004	720.124	53.4327
				721.301	40.6062	721.301	35.6146	721.301	16.8982	721.301	76.6877	721.301	50.8802
				722.477	40.9514	722.477	35.2737	722.477	17.2493	722.477	75.9089	722.477	52.8148
				723.652	36.6048	723.652	32.0234	723.652	17.6842	723.652	74.6081	723.652	50.3962
				724.828	35.3222	724.828	30.6095	724.828	17.2608	724.828	73.698	724.828	48.5084
				726.003	37.6197	726.003	31.0106	726.003	16.3825	726.003	71.966	726.003	48.7908
				727.178	37.3336	727.178	31.5485	727.178	17.3682	727.178	74.2186	727.178	47.3489
				728.354	35.5386	728.354	30.7278	728.354	16.5238	728.354	74.6677	728.354	49.7516
				729.529	34.3959	729.529	30.8808	729.529	17.9568	729.529	73.236	729.529	48.9289
				730.703	34.6675	730.703	29.2446	730.703	16.9568	730.703	71.5382	730.703	45.84
				731.877	35.2314	731.877	30.7466	731.877	16.9818	731.877	72.3543	731.877	46.979
				733.051	37.3703	733.051	30.8006	733.051	16.7412	733.051	74.7518	733.051	46.8605
				734.225	34.6839	734.225	29.5221	734.225	17.1521	734.225	73.0582	734.225	48.2841
				735.399	33.7927	735.399	30.5838	735.399	16.7744	735.399	72.0331	735.399	49.5678
				736.572	34.608	736.572	31.1045	736.572	16.3503	736.572	72.7364	736.572	47.6584
				737.746	36.2013	737.746	30.4437	737.746	17.149	737.746	66.2783	737.746	48.3498
				738.919	36.0049	738.919	29.6049	738.919	16.9225	738.919	72.1515	738.919	50.4266
				740.093	34.3615	740.093	29.5832	740.093	16.4234	740.093	72.7044	740.093	49.8523
				741.266	35.0385	741.266	30.4223	741.266	17.3194	741.266	70.6267	741.266	46.1371
				742.439	37.0718	742.439	28.9445	742.439	17.0775	742.439	72.6732	742.439	45.0768
				743.611	33.4921	743.611	28.4552	743.611	16.956	743.611	69.7744	743.611	46.3634
				744.783	33.8186	744.783	29.4523	744.783	17.2722	744.783	70.2899	744.783	46.0918
				745.955	33.8707	745.955	27.5581	745.955	16.9015	745.955	70.9426	745.955	46.026
				747.127	31.4504	747.127	27.5276	747.127	17.2614	747.127	71.2183	747.127	47.126
				748.299	33.4185	748.299	28.9156	748.299	18.8097	748.299	69.7161	748.299	47.3672
				749.471	34.3648	749.471	29.7236	749.471	17.2429	749.471	69.1093	749.471	47.611
				750.642	32.3767	750.642	29.7867	750.642	17.079	750.642	69.789	750.642	45.4864
				751.812	31.5978	751.812	27.7444	751.812	17.7323	751.812	73.1032	751.812	47.4657
				752.983	34.5486	752.983	28.6949	752.983	17.0935	752.983	73.6125	752.983	45.0146
				754.153	34.0602	754.153	28.0148	754.153	17.2393	754.153	68.8107	754.153	43.5406
				755.324	30.9044	755.324	26.7396	755.324	16.9515	755.324	70.2318	755.324	45.4713
				756.494	31.7647	756.494	27.4936	756.494	17.4847	756.494	69.8358	756.494	44.6657
				757.665	32.2646	757.665	27.5376	757.665	17.4892	757.665	70.9521	757.665	45.2235
				758.835	30.7346	758.835	28.4621	758.835	17.2752	758.835	71.1109	758.835	45.0667
				760.005	29.8431	760.005	28.1717	760.005	16.6489	760.005	70.8792	760.005	46.3373
				761.174	32.4873	761.174	26.6332	761.174	16.67	761.174	69.8543	761.174	46.5624
				762.344	30.1482	762.344	26.5273	762.344	16.7374	762.344	70.3526	762.344	45.2725
				763.512	31.3407	763.512	26.7447	763.512	16.9432	763.512	69.4333	763.512	45.4922
				764.681	33.1199	764.681	28.3001	764.681	15.7126	764.681	69.7133	764.681	44.3839
				765.85	33.3082	765.85	27.9756	765.85	16.2323	765.85	73.0888	765.85	44.8758
				767.019	32.3016	767.019	27.8079	767.019	18.3145	767.019	68.8646	767.019	44.7568
				768.187	32.3849	768.187	28.136	768.187	17.6972	768.187	69.8818	768.187	45.7561
				769.356	32.382	769.356	30.4894	769.356	17.2416	769.356	71.6013	769.356	47.3415
				770.522	33.5235	770.522	28.0793	770.522	16.9628	770.522	69.2925	770.522	47.9965
				771.691	31.5071	771.691	27.4807	771.691	16.5561	771.691	71.8833	771.691	45.4351
				772.858	31.3659	772.858	27.8557	772.858	16.3088	772.858	72.6095	772.858	44.1379
				774.026	31.4067	774.026	28.9944	774.026	17.4858	774.026	69.6097	774.026	44.988
				775.194	33.6251	775.194	28.3101	775.194	15.3582	775.194	69.5648	775.194	46.6875
				776.36	32.2443	776.36	27.9016	776.36	17.6749	776.36	71.3344	776.36	47.7521
				777.527	32.6487	777.527	28.4543	777.527	18.096	777.527	69.8615	777.527	46.5996
				778.694	31.6155	778.694	29.6374	778.694	17.5185	778.694	69.0723	778.694	44.4226
				779.859	33.2057	779.859	27.7423	779.859	17.5129	779.859	70.5195	779.859	46.876
				781.026	31.6365	781.026	28.5634	781.026	17.9651	781.026	70.3165	781.026	45.1921
				782.192	32.7712	782.192	28.4227	782.192	17.9253	782.192	67.8772	782.192	45.7588
				783.358	31.7625	783.358	29.3462	783.358	18.378	783.358	69.3899	783.358	46.22
				784.523	30.3882	784.523	27.7807	784.523	18.1657	784.523	72.6357	784.523	46.9918
				785.689	31.7496	785.689	26.8937	785.689	18.3571	785.689	72.6609	785.689	44.6713
				786.855	39.3962	786.855	35.1964	786.855	24.5603	786.855	77.4212	786.855	54.146
				788.019	40.0797	788.019	35.9151	788.019	24.8519	788.019	80.496	788.019	56.7258
				789.184	32.5052	789.184	28.216	789.184	17.2392	789.184	70.601	789.184	47.1899
				790.349	31.5587	790.349	27.4505	790.349	16.2593	790.349	71.2514	790.349	45.1125
				791.513	34.2949	791.513	29.8559	791.513	17.637	791.513	74.7233	791.513	47.2985
				792.678	33.3557	792.678	29.8927	792.678	17.7897	792.678	70.9474	792.678	48.0785
				793.841	33.0317	793.841	28.4291	793.841	16.3966	793.841	70.7879	793.841	47.1264
				795.005	33.3348	795.005	28.1084	795.005	16.6246	795.005	70.6488	795.005	47.6079
				796.17	33.7754	796.17	29.136	796.17	17.3047	796.17	73.8853	796.17	46.0555
				797.332	34.3653	797.332	28.8666	797.332	16.5261	797.332	75.104	797.332	47.6295
				798.496	34.26	798.496	28.8728	798.496	16.9731	798.496	75.5592	798.496	49.7645
				799.659	34.3918	799.659	27.0837	799.659	16.982	799.659	70.515	799.659	49.4989
				799.768	33.916	799.768	27.4402	799.768	17.7005	799.768	62.3128	799.768	49.5411

## Sheet: Figure4
Fig. 4a																																Fig. 4b																	Fig. 4c
	K(104m-1)																															VO2NM(22°C)		VO2NM(80°C)		Sample I(22°C)		Sample I(80°C)		Sample II(22°C)		Sample II(80°C)		Sample III(22°C)		Sample III(80°C)			Sample IV(22°C)
L/L*		1.66667	1.53846	1.42857	1.33333	1.25	1.17647	1.11111	1.05263	1	0.95238	0.90909	0.86957	0.83333	0.8	0.76923	0.74074	0.71429	0.68966	0.66667	0.64516	0.625	0.60606	0.58824	0.57143	0.55556	0.54054	0.52632	0.51282	0.5		Wavelength(nm)	Transmittance(%)	Wavelength(nm)	Transmittance(%)	Wavelength(nm)	Transmittance(%)	Wavelength(nm)	Transmittance(%)	Wavelength(nm)	Transmittance(%)	Wavelength(nm)	Transmittance(%)	Wavelength(nm)	Transmittance(%)	Wavelength(nm)	Transmittance(%)		Wavelength(nm)
	0.95238	0.57093	0.55502	0.53911	0.52321	0.5073	0.49139	0.47549	0.45958	0.44367	0.42776	0.41186	0.39595	0.38004	0.36414	0.34823	0.33232	0.31642	0.30051	0.2846	0.26869	0.25279	0.23688	0.22097	0.20507	0.18916	0.17325	0.15734	0.14144	0.12553		2585	67.8	2585	2.9	2585	80.8	2585	8.3	2585	85.7	2585	7	2585	85.2	2585	18.7		2585
	0.90909	0.53136	0.51686	0.50237	0.48788	0.47338	0.45889	0.44439	0.4299	0.41541	0.40091	0.38642	0.37193	0.35743	0.34294	0.32844	0.31395	0.29946	0.28496	0.27047	0.25597	0.24148	0.22699	0.21249	0.198	0.18351	0.16901	0.15452	0.14002	0.12553		2580	68.6	2580	6.2	2580	79.1	2580	7.2	2580	86.2	2580	5.8	2580	85.1	2580	20.1		2580
	0.86957	0.49684	0.48358	0.47031	0.45705	0.44379	0.43053	0.41727	0.40401	0.39075	0.37749	0.36423	0.35097	0.3377	0.32444	0.31118	0.29792	0.28466	0.2714	0.25814	0.24488	0.23162	0.21836	0.2051	0.19183	0.17857	0.16531	0.15205	0.13879	0.12553		2575	67.2	2575	3.1	2575	79.4	2575	8.2	2575	84.3	2575	5.4	2575	86.1	2575	21.1		2575
	0.83333	0.46654	0.45436	0.44218	0.43	0.41782	0.40564	0.39347	0.38129	0.36911	0.35693	0.34475	0.33257	0.32039	0.30821	0.29603	0.28386	0.27168	0.2595	0.24732	0.23514	0.22296	0.21078	0.1986	0.18642	0.17425	0.16207	0.14989	0.13771	0.12553		2570	65.5	2570	2.4	2570	79.6	2570	7.6	2570	83.1	2570	5.8	2570	86.6	2570	21		2570
	0.8	0.4398	0.42858	0.41736	0.40613	0.39491	0.38368	0.37246	0.36124	0.35001	0.33879	0.32756	0.31634	0.30511	0.29389	0.28267	0.27144	0.26022	0.24899	0.23777	0.22655	0.21532	0.2041	0.19287	0.18165	0.17043	0.1592	0.14798	0.13675	0.12553		2565	69.9	2565	2	2565	80.4	2565	8.4	2565	84.6	2565	5.7	2565	86	2565	21.7		2565
	0.76923	0.41609	0.40572	0.39534	0.38496	0.37458	0.36421	0.35383	0.34345	0.33308	0.3227	0.31232	0.30194	0.29157	0.28119	0.27081	0.26043	0.25006	0.23968	0.2293	0.21893	0.20855	0.19817	0.18779	0.17742	0.16704	0.15666	0.14628	0.13591	0.12553		2560	71.7	2560	0.9	2560	79.5	2560	8.4	2560	84	2560	6.3	2560	86.3	2560	22.4		2560
	0.74074	0.39497	0.38535	0.37572	0.3661	0.35648	0.34685	0.33723	0.32761	0.31799	0.30836	0.29874	0.28912	0.27949	0.26987	0.26025	0.25063	0.241	0.23138	0.22176	0.21214	0.20251	0.19289	0.18327	0.17364	0.16402	0.1544	0.14478	0.13515	0.12553		2555	71	2555	3.7	2555	78.1	2555	8.1	2555	83.4	2555	7.1	2555	85.1	2555	24		2555
	0.71429	0.37607	0.36712	0.35817	0.34922	0.34028	0.33133	0.32238	0.31343	0.30448	0.29554	0.28659	0.27764	0.26869	0.25975	0.2508	0.24185	0.2329	0.22396	0.21501	0.20606	0.19711	0.18816	0.17922	0.17027	0.16132	0.15237	0.14343	0.13448	0.12553		2550	73.5	2550	4.6	2550	79.3	2550	8	2550	81.9	2550	8	2550	83.4	2550	24.5		2550
	0.68966	0.35909	0.35074	0.3424	0.33406	0.32572	0.31738	0.30904	0.3007	0.29236	0.28401	0.27567	0.26733	0.25899	0.25065	0.24231	0.23397	0.22563	0.21728	0.20894	0.2006	0.19226	0.18392	0.17558	0.16724	0.1589	0.15055	0.14221	0.13387	0.12553		2545	72	2545	1.6	2545	80.3	2545	8.4	2545	81.5	2545	8.9	2545	84.3	2545	22.8		2545
	0.66667	0.34378	0.33598	0.32819	0.32039	0.3126	0.3048	0.29701	0.28921	0.28142	0.27363	0.26583	0.25804	0.25024	0.24245	0.23465	0.22686	0.21906	0.21127	0.20347	0.19568	0.18789	0.18009	0.1723	0.1645	0.15671	0.14891	0.14112	0.13332	0.12553		2540	69.8	2540	1.3	2540	80.3	2540	8	2540	81.5	2540	9.3	2540	82.9	2540	22.6		2540
	0.64516	0.32992	0.32262	0.31532	0.30802	0.30072	0.29342	0.28612	0.27882	0.27152	0.26422	0.25692	0.24963	0.24233	0.23503	0.22773	0.22043	0.21313	0.20583	0.19853	0.19123	0.18393	0.17663	0.16933	0.16203	0.15473	0.14743	0.14013	0.13283	0.12553		2535	67	2535	4.4	2535	80	2535	7.6	2535	79.3	2535	8.6	2535	83.4	2535	23.7		2535
	0.625	0.31735	0.3105	0.30365	0.2968	0.28994	0.28309	0.27624	0.26939	0.26254	0.25569	0.24884	0.24199	0.23514	0.22829	0.22144	0.21459	0.20774	0.20089	0.19404	0.18719	0.18033	0.17348	0.16663	0.15978	0.15293	0.14608	0.13923	0.13238	0.12553		2530	67.3	2530	4.9	2530	80.6	2530	7.7	2530	78.3	2530	8.7	2530	83.2	2530	23.1		2530
	0.60606	0.3059	0.29946	0.29301	0.28657	0.28013	0.27369	0.26725	0.26081	0.25436	0.24792	0.24148	0.23504	0.2286	0.22216	0.21571	0.20927	0.20283	0.19639	0.18995	0.18351	0.17706	0.17062	0.16418	0.15774	0.1513	0.14486	0.13841	0.13197	0.12553		2525	64.1	2525	4.2	2525	80.9	2525	8	2525	77.7	2525	8.3	2525	84.2	2525	22.6		2525
	0.58824	0.29544	0.28938	0.28331	0.27724	0.27117	0.2651	0.25903	0.25297	0.2469	0.24083	0.23476	0.22869	0.22262	0.21656	0.21049	0.20442	0.19835	0.19228	0.18621	0.18015	0.17408	0.16801	0.16194	0.15587	0.1498	0.14374	0.13767	0.1316	0.12553		2520	65.7	2520	3.6	2520	82	2520	8.3	2520	76.9	2520	7.5	2520	84.4	2520	22.7		2520
	0.57143	0.28587	0.28015	0.27442	0.26869	0.26297	0.25724	0.25151	0.24579	0.24006	0.23433	0.22861	0.22288	0.21715	0.21143	0.2057	0.19998	0.19425	0.18852	0.1828	0.17707	0.17134	0.16562	0.15989	0.15416	0.14844	0.14271	0.13698	0.13126	0.12553		2515	65.1	2515	4.1	2515	81	2515	8.4	2515	77.7	2515	6.9	2515	84.6	2515	22.7		2515
	0.55556	0.27709	0.27168	0.26626	0.26085	0.25544	0.25003	0.24461	0.2392	0.23379	0.22837	0.22296	0.21755	0.21214	0.20672	0.20131	0.1959	0.19048	0.18507	0.17966	0.17425	0.16883	0.16342	0.15801	0.15259	0.14718	0.14177	0.13636	0.13094	0.12553		2510	63.6	2510	4.1	2510	80.8	2510	8.6	2510	77.7	2510	6.8	2510	83.8	2510	23.9		2510
																																2505	62.7	2505	3.8	2505	80.3	2505	9.3	2505	78.6	2505	6.2	2505	83.6	2505	24.1		2505
																																2500	60.5	2500	4.3	2500	80.2	2500	9.6	2500	78.9	2500	6.4	2500	83.4	2500	23.4		2500
																																2495	62	2495	3.6	2495	79.6	2495	9.4	2495	79.8	2495	6.2	2495	82.6	2495	23.1		2495
																																2490	63.9	2490	4.1	2490	79.5	2490	8.9	2490	79.9	2490	6.7	2490	82.3	2490	23.1		2490
																																2485	63.9	2485	4.1	2485	78.8	2485	9	2485	80.2	2485	7.2	2485	82.4	2485	23.4		2485
																																2480	64.1	2480	4.1	2480	78.9	2480	9.2	2480	80.2	2480	7.5	2480	83	2480	23.3		2480
																																2475	65	2475	4.2	2475	78.8	2475	8.8	2475	80.3	2475	7.2	2475	82.8	2475	23		2475
																																2470	64.1	2470	4.2	2470	79.6	2470	8.7	2470	80.8	2470	7.6	2470	83.5	2470	23.4		2470
																																2465	62.8	2465	3.3	2465	79.1	2465	8.9	2465	80.6	2465	7.6	2465	83.7	2465	23.6		2465
																																2460	60.3	2460	3.8	2460	78.8	2460	8.7	2460	80.5	2460	7.6	2460	84	2460	23.8		2460
																																2455	59	2455	4.3	2455	78.5	2455	9	2455	80.2	2455	7.4	2455	83.9	2455	23.5		2455
																																2450	58.3	2450	4.5	2450	78.9	2450	8.7	2450	80.5	2450	7.2	2450	84	2450	22.8		2450
																																2445	58.4	2445	4.5	2445	78.6	2445	8.4	2445	80.2	2445	7.2	2445	84.3	2445	23		2445
																																2440	57.4	2440	4.2	2440	78.4	2440	8.6	2440	79.8	2440	7.1	2440	84.6	2440	23		2440
																																2435	58.6	2435	4.1	2435	78.2	2435	8.6	2435	79	2435	6.6	2435	84.6	2435	23		2435
																																2430	59	2430	4.9	2430	78	2430	8.4	2430	79.3	2430	6.7	2430	84.6	2430	23.4		2430
																																2425	59.5	2425	4.2	2425	77.9	2425	8.3	2425	79.2	2425	6.9	2425	84.4	2425	23.5		2425
																																2420	59.4	2420	4.2	2420	78.3	2420	8.6	2420	79	2420	6.9	2420	84.4	2420	23.4		2420
																																2415	59.8	2415	4.1	2415	77.9	2415	8.5	2415	78.7	2415	6.8	2415	84.5	2415	23.6		2415
																																2410	60.9	2410	4	2410	77.9	2410	8.6	2410	78.6	2410	6.9	2410	84.3	2410	23.3		2410
																																2405	61.9	2405	4.7	2405	77.8	2405	8.6	2405	78.8	2405	7	2405	84.5	2405	23.4		2405
																																2400	62.7	2400	4.7	2400	77.7	2400	8.4	2400	78.4	2400	6.9	2400	84.2	2400	23.3		2400
																																2395	62.2	2395	4.3	2395	78.1	2395	8.7	2395	78.1	2395	6.9	2395	83.9	2395	22.9		2395
																																2390	62.1	2390	4.3	2390	78.4	2390	8.9	2390	78.2	2390	6.9	2390	83.8	2390	23		2390
																																2385	62.2	2385	4.6	2385	78	2385	8.8	2385	78.8	2385	6.8	2385	83.3	2385	23.2		2385
																																2380	61.7	2380	4.6	2380	77.8	2380	9.2	2380	78.5	2380	6.7	2380	83	2380	23.1		2380
																																2375	60.9	2375	4.6	2375	77.6	2375	9	2375	78.6	2375	6.4	2375	82.9	2375	23.2		2375
																																2370	60	2370	4	2370	77.6	2370	8.9	2370	78.4	2370	6.6	2370	82.6	2370	23.3		2370
																																2365	59.8	2365	4.9	2365	77.5	2365	8.8	2365	78.6	2365	6.9	2365	82.6	2365	23.4		2365
																																2360	59.5	2360	4.6	2360	77.3	2360	8.6	2360	78.6	2360	6.6	2360	83	2360	23.8		2360
																																2355	60	2355	5.1	2355	77.1	2355	8.7	2355	78.2	2355	6.6	2355	82.8	2355	23.6		2355
																																2350	60.1	2350	4.3	2350	77	2350	8.6	2350	78	2350	6.5	2350	82.9	2350	23.6		2350
																																2345	59.9	2345	4.8	2345	77.2	2345	8.4	2345	78	2345	6.7	2345	83.3	2345	24		2345
																																2340	60.1	2340	4.1	2340	77.2	2340	8.7	2340	78	2340	6.8	2340	83.5	2340	24		2340
																																2335	59.5	2335	4.7	2335	77	2335	8.7	2335	77.7	2335	6.6	2335	83.4	2335	23.9		2335
																																2330	58.9	2330	4.3	2330	76.9	2330	8.6	2330	77.4	2330	6.5	2330	83.3	2330	24.1		2330
																																2325	59.6	2325	4.6	2325	77.1	2325	8.7	2325	77.4	2325	6.7	2325	83.3	2325	23.8		2325
																																2320	59.1	2320	4.4	2320	76.9	2320	8.6	2320	77	2320	6.7	2320	83.4	2320	23.9		2320
																																2315	59.1	2315	4.6	2315	76.9	2315	8.6	2315	76.7	2315	6.8	2315	83.7	2315	24		2315
																																2310	59.3	2310	4.5	2310	76.8	2310	8.7	2310	76.7	2310	6.8	2310	83.5	2310	23.7		2310
																																2305	59	2305	4.4	2305	76.8	2305	8.6	2305	76.6	2305	6.9	2305	83.5	2305	23.8		2305
																																2300	59.3	2300	4.3	2300	76.9	2300	8.6	2300	76.7	2300	7	2300	83.6	2300	23.8		2300
																																2295	59.1	2295	4.6	2295	76.7	2295	8.7	2295	76.7	2295	7.1	2295	83.6	2295	23.6		2295
																																2290	59	2290	4.2	2290	76.5	2290	8.7	2290	76.4	2290	7.2	2290	83.4	2290	23.5		2290
																																2285	59.1	2285	4.5	2285	76.4	2285	8.7	2285	76.6	2285	7.3	2285	83.8	2285	23.6		2285
																																2280	58.9	2280	4.7	2280	76.3	2280	8.6	2280	76.5	2280	7.1	2280	83.3	2280	23.6		2280
																																2275	59.2	2275	4.3	2275	76.2	2275	8.6	2275	76.3	2275	7.1	2275	82.7	2275	23.6		2275
																																2270	59.5	2270	5	2270	76	2270	8.6	2270	76.1	2270	7.1	2270	82.4	2270	23.5		2270
																																2265	59.7	2265	4.7	2265	75.8	2265	8.5	2265	75.8	2265	7.1	2265	82.2	2265	23.3		2265
																																2260	59.7	2260	4.8	2260	75.9	2260	8.4	2260	76	2260	7.3	2260	82.4	2260	23.6		2260
																																2255	59.6	2255	5	2255	75.6	2255	8.4	2255	76.1	2255	7.3	2255	82.4	2255	23.7		2255
																																2250	59.3	2250	4.6	2250	75.7	2250	8.5	2250	76	2250	7.3	2250	82	2250	23.6		2250
																																2245	59.1	2245	4.9	2245	75.6	2245	8.5	2245	76	2245	7.2	2245	82.1	2245	23.6		2245
																																2240	58.4	2240	5.1	2240	75.4	2240	8.3	2240	75.9	2240	7.5	2240	82.4	2240	23.7		2240
																																2235	57.9	2235	4.8	2235	75.2	2235	8.3	2235	75.8	2235	7.5	2235	82.2	2235	23.8		2235
																																2230	57.1	2230	5.1	2230	75.3	2230	8.5	2230	75.8	2230	7.5	2230	82.4	2230	23.9		2230
																																2225	57.1	2225	4.9	2225	75.2	2225	8.6	2225	75.6	2225	7.4	2225	82.3	2225	23.8		2225
																																2220	57	2220	4.8	2220	75.2	2220	8.6	2220	75.2	2220	7.4	2220	82.1	2220	23.8		2220
																																2215	56.8	2215	5.1	2215	75.1	2215	8.5	2215	75	2215	7.3	2215	82.1	2215	23.7		2215
																																2210	56.6	2210	4.7	2210	75	2210	8.7	2210	74.9	2210	7.5	2210	82	2210	23.8		2210
																																2205	56.8	2205	4.7	2205	74.9	2205	9	2205	74.8	2205	7.3	2205	81.8	2205	23.9		2205
																																2200	56.5	2200	5	2200	75	2200	8.9	2200	74.6	2200	7.4	2200	81.8	2200	24		2200
																																2195	57.1	2195	4.6	2195	74.7	2195	8.7	2195	74.5	2195	7.3	2195	81.7	2195	24.1		2195
																																2190	57.1	2190	4.9	2190	74.5	2190	8.7	2190	74.4	2190	7.4	2190	81.2	2190	24		2190
																																2185	56.5	2185	4.8	2185	74.4	2185	8.7	2185	74.4	2185	7.3	2185	81.3	2185	24.1		2185
																																2180	56.8	2180	4.7	2180	74.4	2180	8.7	2180	74.4	2180	7.4	2180	81.1	2180	24.3		2180
																																2175	56.3	2175	5	2175	74.4	2175	8.7	2175	74.1	2175	7.4	2175	80.9	2175	24.3		2175
																																2170	56.1	2170	4.9	2170	74.4	2170	8.6	2170	74	2170	7.3	2170	81	2170	24.1		2170
																																2165	55.7	2165	4.6	2165	74.3	2165	8.6	2165	74	2165	7.2	2165	80.9	2165	24.1		2165
																																2160	55.1	2160	4.8	2160	74.3	2160	8.6	2160	74	2160	7.2	2160	81	2160	24.2		2160
																																2155	54.3	2155	4.5	2155	74.5	2155	8.6	2155	73.7	2155	7.3	2155	81.1	2155	24.3		2155
																																2150	54.3	2150	4.4	2150	74.4	2150	8.6	2150	73.5	2150	7.3	2150	81.2	2150	24.3		2150
																																2145	54.4	2145	4.7	2145	74.3	2145	8.6	2145	73.4	2145	7.3	2145	81.2	2145	24.2		2145
																																2140	54.8	2140	4.5	2140	74.3	2140	8.6	2140	73.7	2140	7.3	2140	81.5	2140	24.2		2140
																																2135	54.7	2135	4.5	2135	74.2	2135	8.6	2135	73.6	2135	7.5	2135	81.2	2135	24.4		2135
																																2130	54.6	2130	4.8	2130	74	2130	8.6	2130	73.6	2130	7.6	2130	81.3	2130	24.5		2130
																																2125	54.5	2125	4.8	2125	73.9	2125	8.7	2125	73.3	2125	7.7	2125	81	2125	24.4		2125
																																2120	55	2120	4.9	2120	73.6	2120	8.8	2120	73.2	2120	7.7	2120	80.9	2120	24.5		2120
																																2115	55.1	2115	5	2115	73.3	2115	8.8	2115	73.2	2115	7.7	2115	80.6	2115	24.3		2115
																																2110	54.8	2110	5.1	2110	73.2	2110	8.9	2110	73.3	2110	7.7	2110	80.7	2110	24.5		2110
																																2105	54.5	2105	4.9	2105	72.9	2105	8.9	2105	73.1	2105	7.7	2105	80.3	2105	24.5		2105
																																2100	54.5	2100	4.8	2100	72.8	2100	8.9	2100	73	2100	7.7	2100	80.4	2100	24.4		2100
																																2095	54.8	2095	4.9	2095	72.8	2095	8.9	2095	73.1	2095	7.6	2095	80.2	2095	24.2		2095
																																2090	54.8	2090	4.8	2090	72.6	2090	8.9	2090	73.2	2090	7.6	2090	80.3	2090	24.1		2090
																																2085	54.5	2085	4.9	2085	72.6	2085	8.8	2085	73.2	2085	7.6	2085	80.2	2085	24.2		2085
																																2080	54.3	2080	4.6	2080	72.6	2080	8.9	2080	73.2	2080	7.6	2080	80.2	2080	24.2		2080
																																2075	53.9	2075	4.5	2075	72.6	2075	8.8	2075	73.2	2075	7.5	2075	80	2075	24.2		2075
																																2070	53.7	2070	4.6	2070	72.5	2070	8.7	2070	73	2070	7.5	2070	80.1	2070	24.4		2070
																																2065	53.4	2065	4.7	2065	72.4	2065	8.8	2065	72.9	2065	7.5	2065	79.9	2065	24.5		2065
																																2060	53.1	2060	4.6	2060	72.2	2060	8.8	2060	72.7	2060	7.5	2060	80	2060	24.7		2060
																																2055	53.3	2055	4.8	2055	72.2	2055	8.7	2055	72.6	2055	7.5	2055	79.9	2055	24.6		2055
																																2050	52.9	2050	4.7	2050	72.2	2050	8.9	2050	72.3	2050	7.4	2050	79.7	2050	24.6		2050
																																2045	52.7	2045	5.2	2045	72.1	2045	8.9	2045	72.2	2045	7.3	2045	79.6	2045	24.8		2045
																																2040	52.8	2040	4.9	2040	71.9	2040	9	2040	71.9	2040	7.5	2040	79.7	2040	24.7		2040
																																2035	52.3	2035	5	2035	71.8	2035	8.9	2035	71.8	2035	7.4	2035	79.5	2035	24.8		2035
																																2030	52.6	2030	5	2030	71.7	2030	9	2030	71.8	2030	7.5	2030	79.4	2030	24.7		2030
																																2025	52.7	2025	5.3	2025	71.7	2025	8.9	2025	71.8	2025	7.5	2025	79.2	2025	24.8		2025
																																2020	52.4	2020	5.1	2020	71.6	2020	9	2020	71.7	2020	7.6	2020	79	2020	24.9		2020
																																2015	52.5	2015	5.3	2015	71.4	2015	8.9	2015	71.8	2015	7.7	2015	78.7	2015	24.9		2015
																																2010	52	2010	4.9	2010	71.3	2010	8.8	2010	71.8	2010	7.9	2010	78.7	2010	24.8		2010
																																2005	51.6	2005	5	2005	71.3	2005	8.7	2005	71.9	2005	7.8	2005	78.3	2005	24.9		2005
																																2000	51.9	2000	4.9	2000	71.3	2000	8.8	2000	71.8	2000	7.8	2000	78.3	2000	24.9		2000
																																1995	51.5	1995	5	1995	71.3	1995	8.7	1995	71.7	1995	7.8	1995	78.1	1995	24.9		1995
																																1990	51.7	1990	4.8	1990	71.2	1990	8.7	1990	71.6	1990	7.9	1990	78.2	1990	24.8		1990
																																1985	51.4	1985	4.9	1985	71	1985	8.6	1985	71.6	1985	7.9	1985	78.2	1985	24.8		1985
																																1980	51.3	1980	4.9	1980	70.9	1980	8.6	1980	71.4	1980	7.9	1980	78.4	1980	24.9		1980
																																1975	51.7	1975	5.1	1975	70.8	1975	8.7	1975	71.4	1975	8	1975	78.1	1975	25		1975
																																1970	51.4	1970	5.2	1970	70.7	1970	8.8	1970	71.3	1970	8.1	1970	78.1	1970	25		1970
																																1965	50.9	1965	5.2	1965	70.6	1965	8.8	1965	71.2	1965	8.1	1965	78	1965	25.1		1965
																																1960	50.8	1960	4.8	1960	70.3	1960	8.7	1960	71.1	1960	8.2	1960	78.1	1960	25.1		1960
																																1955	49.8	1955	4.9	1955	70.3	1955	8.8	1955	71.1	1955	8.2	1955	77.8	1955	25		1955
																																1950	50	1950	5.1	1950	70.2	1950	8.9	1950	70.9	1950	8.2	1950	77.7	1950	25.1		1950
																																1945	50	1945	5	1945	70	1945	8.8	1945	70.7	1945	8.1	1945	77.5	1945	25		1945
																																1940	49.8	1940	4.9	1940	69.9	1940	8.7	1940	70.5	1940	8	1940	77.6	1940	25		1940
																																1935	50.2	1935	5	1935	69.7	1935	8.7	1935	70.3	1935	8	1935	77.6	1935	25.1		1935
																																1930	50.7	1930	5.1	1930	69.5	1930	8.8	1930	70.4	1930	8.1	1930	77.5	1930	25.1		1930
																																1925	51.2	1925	5.3	1925	69.3	1925	8.8	1925	70.2	1925	8	1925	77.2	1925	25.2		1925
																																1920	51.9	1920	5.2	1920	69.2	1920	8.9	1920	69.8	1920	8	1920	77.2	1920	25.5		1920
																																1915	51.7	1915	5.1	1915	69.1	1915	8.8	1915	69.6	1915	8	1915	77.2	1915	25.5		1915
																																1910	52	1910	5	1910	69	1910	8.9	1910	69.5	1910	8.2	1910	77	1910	25.4		1910
																																1905	52	1905	4.9	1905	68.9	1905	9	1905	69.3	1905	8.1	1905	77	1905	25.5		1905
																																1900	51.9	1900	5.1	1900	68.8	1900	9.1	1900	69.1	1900	8.1	1900	76.9	1900	25.5		1900
																																1895	51.4	1895	5.1	1895	68.8	1895	9.1	1895	68.7	1895	8.1	1895	76.9	1895	25.5		1895
																																1890	50.7	1890	5.1	1890	68.7	1890	9.1	1890	68.8	1890	8.1	1890	77	1890	25.4		1890
																																1885	50	1885	5.1	1885	68.5	1885	9.2	1885	68.9	1885	8	1885	77	1885	25.3		1885
																																1880	49.5	1880	5.1	1880	68.3	1880	9.2	1880	68.8	1880	8	1880	77	1880	25.4		1880
																																1875	48.9	1875	5.2	1875	68.2	1875	9.2	1875	68.6	1875	8.1	1875	77	1875	25.6		1875
																																1870	48.5	1870	5.4	1870	68	1870	9.2	1870	68.4	1870	8.1	1870	77	1870	25.5		1870
																																1865	48.2	1865	5.1	1865	68	1865	9.2	1865	68.4	1865	8.3	1865	77	1865	25.6		1865
																																1860	47.9	1860	5.1	1860	67.9	1860	9.2	1860	68.3	1860	8.3	1860	77	1860	25.7		1860
																																1855	47.8	1855	5.2	1855	67.7	1855	9.2	1855	68.1	1855	8.4	1855	76.9	1855	25.7		1855
																																1850	47.8	1850	5.2	1850	67.7	1850	9.3	1850	68.1	1850	8.5	1850	77	1850	25.8		1850
																																1845	47.7	1845	5.2	1845	67.7	1845	9.2	1845	68	1845	8.5	1845	77.1	1845	25.8		1845
																																1840	47.6	1840	5.3	1840	67.6	1840	9.2	1840	68	1840	8.5	1840	77	1840	25.7		1840
																																1835	47.6	1835	5.2	1835	67.4	1835	9.2	1835	67.9	1835	8.5	1835	76.9	1835	25.9		1835
																																1830	47.5	1830	5.3	1830	67.3	1830	9.2	1830	67.9	1830	8.4	1830	76.8	1830	25.8		1830
																																1825	47.5	1825	5.5	1825	67.2	1825	9.2	1825	67.8	1825	8.5	1825	76.7	1825	25.8		1825
																																1820	47.5	1820	5.4	1820	67.1	1820	9.2	1820	67.6	1820	8.5	1820	76.7	1820	25.9		1820
																																1815	47.4	1815	5.3	1815	67	1815	9.1	1815	67.5	1815	8.5	1815	76.5	1815	25.9		1815
																																1810	47.6	1810	5.4	1810	66.9	1810	9.2	1810	67.3	1810	8.5	1810	76.3	1810	26		1810
																																1805	47.5	1805	5.4	1805	66.8	1805	9.2	1805	67.2	1805	8.5	1805	76.3	1805	26.1		1805
																																1800	47.4	1800	5.4	1800	66.7	1800	9.3	1800	67.1	1800	8.6	1800	76.2	1800	26.1		1800
																																1795	47.4	1795	5.4	1795	66.6	1795	9.3	1795	67	1795	8.6	1795	76.2	1795	26.2		1795
																																1790	47.3	1790	5.4	1790	66.5	1790	9.3	1790	67	1790	8.5	1790	76.1	1790	26.3		1790
																																1785	47.1	1785	5.4	1785	66.4	1785	9.3	1785	66.9	1785	8.5	1785	76	1785	26.3		1785
																																1780	46.9	1780	5.5	1780	66.2	1780	9.3	1780	66.8	1780	8.5	1780	76	1780	26.3		1780
																																1775	46.6	1775	5.4	1775	66.1	1775	9.3	1775	66.7	1775	8.6	1775	76	1775	26.3		1775
																																1770	46.4	1770	5.4	1770	66	1770	9.4	1770	66.7	1770	8.6	1770	76	1770	26.3		1770
																																1765	46.2	1765	5.4	1765	65.9	1765	9.4	1765	66.5	1765	8.6	1765	75.9	1765	26.4		1765
																																1760	46.2	1760	5.4	1760	65.8	1760	9.4	1760	66.4	1760	8.7	1760	76	1760	26.4		1760
																																1755	46	1755	5.5	1755	65.7	1755	9.4	1755	66.4	1755	8.7	1755	76	1755	26.4		1755
																																1750	45.9	1750	5.5	1750	65.6	1750	9.4	1750	66.3	1750	8.7	1750	76	1750	26.5		1750
																																1745	45.8	1745	5.5	1745	65.4	1745	9.5	1745	66.2	1745	8.7	1745	75.9	1745	26.5		1745
																																1740	45.8	1740	5.5	1740	65.3	1740	9.5	1740	66.2	1740	8.8	1740	75.9	1740	26.6		1740
																																1735	45.7	1735	5.6	1735	65.1	1735	9.4	1735	66.1	1735	8.8	1735	75.8	1735	26.6		1735
																																1730	45.6	1730	5.6	1730	65	1730	9.4	1730	66	1730	8.8	1730	75.8	1730	26.7		1730
																																1725	45.4	1725	5.6	1725	64.9	1725	9.4	1725	65.9	1725	8.8	1725	75.6	1725	26.8		1725
																																1720	45.3	1720	5.6	1720	64.8	1720	9.5	1720	65.8	1720	8.9	1720	75.6	1720	26.8		1720
																																1715	45.2	1715	5.5	1715	64.6	1715	9.5	1715	65.7	1715	8.9	1715	75.5	1715	26.8		1715
																																1710	45.1	1710	5.6	1710	64.6	1710	9.5	1710	65.6	1710	9	1710	75.4	1710	26.8		1710
																																1705	45.1	1705	5.7	1705	64.4	1705	9.6	1705	65.5	1705	9	1705	75.3	1705	26.8		1705
																																1700	44.9	1700	5.6	1700	64.3	1700	9.6	1700	65.4	1700	9.1	1700	75.3	1700	26.8		1700
																																1695	44.8	1695	5.7	1695	64.2	1695	9.7	1695	65.3	1695	9.1	1695	75.1	1695	26.8		1695
																																1690	44.7	1690	5.6	1690	64.1	1690	9.7	1690	65.3	1690	9.1	1690	75.2	1690	26.8		1690
																																1685	44.6	1685	5.7	1685	64	1685	9.7	1685	65.2	1685	9.2	1685	75	1685	26.9		1685
																																1680	44.4	1680	5.7	1680	63.9	1680	9.7	1680	65.1	1680	9.2	1680	75	1680	26.9		1680
																																1675	44.3	1675	5.7	1675	63.8	1675	9.7	1675	65	1675	9.2	1675	75	1675	27		1675
																																1670	44.1	1670	5.8	1670	63.7	1670	9.7	1670	64.9	1670	9.2	1670	74.9	1670	27		1670
																																1665	44.2	1665	5.8	1665	63.6	1665	9.7	1665	64.8	1665	9.2	1665	74.8	1665	27.1		1665
																																1660	44.1	1660	5.8	1660	63.5	1660	9.7	1660	64.7	1660	9.3	1660	74.8	1660	27.1		1660
																																1655	44	1655	5.9	1655	63.4	1655	9.8	1655	64.6	1655	9.3	1655	74.8	1655	27.2		1655
																																1650	43.8	1650	5.9	1650	63.3	1650	9.8	1650	64.6	1650	9.4	1650	74.7	1650	27.2		1650
																																1645	43.7	1645	5.9	1645	63.1	1645	9.8	1645	64.5	1645	9.4	1645	74.6	1645	27.3		1645
																																1640	43.7	1640	6	1640	62.9	1640	9.9	1640	64.4	1640	9.4	1640	74.4	1640	27.4		1640
																																1635	43.7	1635	6	1635	62.8	1635	9.9	1635	64.4	1635	9.4	1635	74.3	1635	27.4		1635
																																1630	43.5	1630	5.9	1630	62.7	1630	9.9	1630	64.3	1630	9.5	1630	74.1	1630	27.4		1630
																																1625	43.4	1625	6	1625	62.5	1625	9.9	1625	64.2	1625	9.5	1625	74	1625	27.5		1625
																																1620	43.2	1620	6	1620	62.4	1620	9.9	1620	64.1	1620	9.5	1620	73.8	1620	27.6		1620
																																1615	43.1	1615	6	1615	62.3	1615	9.9	1615	63.9	1615	9.5	1615	73.7	1615	27.6		1615
																																1610	43.1	1610	6.1	1610	62.2	1610	10	1610	63.9	1610	9.6	1610	73.6	1610	27.7		1610
																																1605	42.9	1605	6	1605	62.1	1605	10	1605	63.8	1605	9.6	1605	73.4	1605	27.7		1605
																																1600	42.7	1600	6	1600	61.9	1600	10	1600	63.7	1600	9.6	1600	73.4	1600	27.8		1600
																																1595	42.6	1595	6.1	1595	61.8	1595	10	1595	63.6	1595	9.6	1595	73.3	1595	27.8		1595
																																1590	42.4	1590	6.1	1590	61.7	1590	10	1590	63.6	1590	9.7	1590	73.3	1590	27.8		1590
																																1585	42.3	1585	6.1	1585	61.6	1585	10	1585	63.5	1585	9.7	1585	73.1	1585	27.9		1585
																																1580	42.2	1580	6.1	1580	61.5	1580	10.1	1580	63.4	1580	9.8	1580	73	1580	28		1580
																																1575	42.1	1575	6.1	1575	61.4	1575	10.1	1575	63.3	1575	9.8	1575	72.9	1575	28		1575
																																1570	42	1570	6.1	1570	61.2	1570	10.1	1570	63.3	1570	9.8	1570	72.8	1570	28.1		1570
																																1565	41.9	1565	6.2	1565	61.1	1565	10.2	1565	63.2	1565	9.9	1565	72.7	1565	28.2		1565
																																1560	41.7	1560	6.2	1560	60.9	1560	10.2	1560	63.1	1560	9.9	1560	72.5	1560	28.3		1560
																																1555	41.6	1555	6.2	1555	60.8	1555	10.2	1555	63.1	1555	9.9	1555	72.5	1555	28.3		1555
																																1550	41.5	1550	6.3	1550	60.7	1550	10.2	1550	63	1550	9.9	1550	72.3	1550	28.3		1550
																																1545	41.5	1545	6.3	1545	60.5	1545	10.3	1545	62.9	1545	10	1545	72.3	1545	28.4		1545
																																1540	41.4	1540	6.3	1540	60.4	1540	10.3	1540	62.9	1540	10	1540	72.2	1540	28.4		1540
																																1535	41.3	1535	6.4	1535	60.3	1535	10.4	1535	62.8	1535	10.1	1535	72.2	1535	28.5		1535
																																1530	41.3	1530	6.4	1530	60.2	1530	10.4	1530	62.7	1530	10.1	1530	72.1	1530	28.5		1530
																																1525	41.2	1525	6.4	1525	60	1525	10.4	1525	62.6	1525	10.2	1525	72	1525	28.6		1525
																																1520	41	1520	6.3	1520	59.9	1520	10.4	1520	62.5	1520	10.2	1520	71.9	1520	28.6		1520
																																1515	40.9	1515	6.3	1515	59.8	1515	10.4	1515	62.4	1515	10.3	1515	71.9	1515	28.7		1515
																																1510	40.8	1510	6.4	1510	59.7	1510	10.4	1510	62.3	1510	10.3	1510	71.7	1510	28.8		1510
																																1505	40.7	1505	6.4	1505	59.5	1505	10.4	1505	62.3	1505	10.3	1505	71.6	1505	28.9		1505
																																1500	40.5	1500	6.3	1500	59.4	1500	10.4	1500	62.2	1500	10.4	1500	71.5	1500	28.9		1500
																																1495	40.5	1495	6.4	1495	59.3	1495	10.4	1495	62.1	1495	10.5	1495	71.5	1495	29		1495
																																1490	40.4	1490	6.5	1490	59.2	1490	10.5	1490	62	1490	10.5	1490	71.3	1490	29.1		1490
																																1485	40.3	1485	6.5	1485	59	1485	10.5	1485	62	1485	10.5	1485	71.3	1485	29.2		1485
																																1480	40.3	1480	6.6	1480	58.9	1480	10.6	1480	61.9	1480	10.6	1480	71.2	1480	29.3		1480
																																1475	40.1	1475	6.5	1475	58.8	1475	10.6	1475	61.8	1475	10.6	1475	71.2	1475	29.4		1475
																																1470	40	1470	6.6	1470	58.6	1470	10.6	1470	61.8	1470	10.6	1470	71	1470	29.4		1470
																																1465	39.9	1465	6.6	1465	58.5	1465	10.7	1465	61.7	1465	10.7	1465	70.9	1465	29.5		1465
																																1460	39.8	1460	6.6	1460	58.4	1460	10.7	1460	61.6	1460	10.8	1460	70.7	1460	29.5		1460
																																1455	39.8	1455	6.7	1455	58.3	1455	10.7	1455	61.6	1455	10.8	1455	70.6	1455	29.6		1455
																																1450	39.6	1450	6.7	1450	58.2	1450	10.8	1450	61.5	1450	10.9	1450	70.5	1450	29.6		1450
																																1445	39.5	1445	6.8	1445	58	1445	10.8	1445	61.5	1445	10.9	1445	70.3	1445	29.7		1445
																																1440	39.5	1440	6.8	1440	57.9	1440	10.8	1440	61.4	1440	10.9	1440	70.2	1440	29.8		1440
																																1435	39.4	1435	6.9	1435	57.8	1435	10.8	1435	61.3	1435	11	1435	70.1	1435	29.8		1435
																																1430	39.3	1430	6.9	1430	57.7	1430	10.8	1430	61.2	1430	11	1430	70.1	1430	29.9		1430
																																1425	39.2	1425	6.9	1425	57.6	1425	10.9	1425	61.2	1425	11.1	1425	70	1425	30		1425
																																1420	39.1	1420	7	1420	57.4	1420	10.9	1420	61	1420	11.1	1420	69.8	1420	30		1420
																																1415	39	1415	7.1	1415	57.2	1415	10.9	1415	61	1415	11.2	1415	69.8	1415	30.1		1415
																																1410	38.9	1410	7.1	1410	57.2	1410	11	1410	60.8	1410	11.3	1410	69.8	1410	30.2		1410
																																1405	38.9	1405	7.2	1405	57.1	1405	11	1405	60.8	1405	11.3	1405	69.7	1405	30.3		1405
																																1400	38.8	1400	7.2	1400	57	1400	11	1400	60.7	1400	11.4	1400	69.6	1400	30.4		1400
																																1395	38.7	1395	7.2	1395	56.9	1395	11.1	1395	60.6	1395	11.4	1395	69.5	1395	30.5		1395
																																1390	38.5	1390	7.3	1390	56.7	1390	11.1	1390	60.5	1390	11.5	1390	69.4	1390	30.5		1390
																																1385	38.5	1385	7.4	1385	56.6	1385	11.2	1385	60.5	1385	11.6	1385	69.4	1385	30.6		1385
																																1380	38.4	1380	7.3	1380	56.6	1380	11.2	1380	60.4	1380	11.7	1380	69.2	1380	30.7		1380
																																1375	38.4	1375	7.4	1375	56.4	1375	11.3	1375	60.2	1375	11.8	1375	69.1	1375	30.7		1375
																																1370	38.3	1370	7.5	1370	56.3	1370	11.4	1370	60.2	1370	11.8	1370	69	1370	30.8		1370
																																1365	38.2	1365	7.5	1365	56.2	1365	11.4	1365	60	1365	11.9	1365	68.9	1365	30.8		1365
																																1360	38.1	1360	7.6	1360	56	1360	11.5	1360	60	1360	11.9	1360	68.8	1360	30.9		1360
																																1355	38	1355	7.6	1355	55.9	1355	11.6	1355	59.9	1355	12	1355	68.7	1355	31		1355
																																1350	37.9	1350	7.6	1350	55.7	1350	11.6	1350	59.8	1350	12.1	1350	68.6	1350	31.1		1350
																																1345	37.8	1345	7.7	1345	55.6	1345	11.7	1345	59.7	1345	12.1	1345	68.5	1345	31.2		1345
																																1340	37.7	1340	7.7	1340	55.5	1340	11.7	1340	59.7	1340	12.2	1340	68.5	1340	31.3		1340
																																1335	37.6	1335	7.8	1335	55.4	1335	11.7	1335	59.6	1335	12.3	1335	68.5	1335	31.4		1335
																																1330	37.5	1330	7.9	1330	55.2	1330	11.8	1330	59.6	1330	12.4	1330	68.5	1330	31.6		1330
																																1325	37.4	1325	7.9	1325	55.1	1325	11.8	1325	59.5	1325	12.4	1325	68.5	1325	31.7		1325
																																1320	37.4	1320	8	1320	55.1	1320	11.8	1320	59.5	1320	12.5	1320	68.5	1320	31.8		1320
																																1315	37.3	1315	8	1315	55	1315	11.9	1315	59.5	1315	12.6	1315	68.4	1315	31.9		1315
																																1310	37.2	1310	8.1	1310	54.9	1310	11.9	1310	59.4	1310	12.7	1310	68.4	1310	32		1310
																																1305	37.2	1305	8.1	1305	54.7	1305	12	1305	59.3	1305	12.8	1305	68.3	1305	32		1305
																																1300	37.1	1300	8.2	1300	54.6	1300	12.1	1300	59.3	1300	12.8	1300	68.3	1300	32.1		1300
																																1295	37	1295	8.3	1295	54.5	1295	12.1	1295	59.2	1295	12.9	1295	68.2	1295	32.2		1295
																																1290	36.9	1290	8.3	1290	54.4	1290	12.2	1290	59.1	1290	13	1290	68.1	1290	32.3		1290
																																1285	36.8	1285	8.3	1285	54.3	1285	12.2	1285	59.1	1285	13.1	1285	68	1285	32.5		1285
																																1280	36.8	1280	8.4	1280	54.2	1280	12.3	1280	59	1280	13.1	1280	68	1280	32.6		1280
																																1275	36.7	1275	8.4	1275	54.1	1275	12.3	1275	58.9	1275	13.2	1275	67.9	1275	32.7		1275
																																1270	36.6	1270	8.5	1270	54	1270	12.4	1270	58.9	1270	13.3	1270	67.8	1270	32.8		1270
																																1265	36.5	1265	8.6	1265	53.8	1265	12.4	1265	58.8	1265	13.4	1265	67.7	1265	32.9		1265
																																1260	36.4	1260	8.6	1260	53.7	1260	12.5	1260	58.8	1260	13.5	1260	67.6	1260	33		1260
																																1255	36.4	1255	8.7	1255	53.6	1255	12.6	1255	58.7	1255	13.5	1255	67.5	1255	33.1		1255
																																1250	36.3	1250	8.7	1250	53.5	1250	12.6	1250	58.6	1250	13.6	1250	67.4	1250	33.3		1250
																																1245	36.2	1245	8.8	1245	53.3	1245	12.7	1245	58.6	1245	13.7	1245	67.4	1245	33.4		1245
																																1240	36.2	1240	8.9	1240	53.2	1240	12.8	1240	58.5	1240	13.8	1240	67.3	1240	33.5		1240
																																1235	36.2	1235	9	1235	53.1	1235	12.8	1235	58.5	1235	13.9	1235	67.2	1235	33.6		1235
																																1230	36.1	1230	9	1230	53	1230	12.9	1230	58.4	1230	14	1230	67.2	1230	33.7		1230
																																1225	36	1225	9.1	1225	52.9	1225	13	1225	58.4	1225	14.1	1225	67.1	1225	33.9		1225
																																1220	36	1220	9.2	1220	52.8	1220	13.1	1220	58.3	1220	14.2	1220	67	1220	34		1220
																																1215	35.9	1215	9.3	1215	52.7	1215	13.1	1215	58.3	1215	14.3	1215	67	1215	34.1		1215
																																1210	35.8	1210	9.3	1210	52.6	1210	13.2	1210	58.2	1210	14.4	1210	66.9	1210	34.3		1210
																																1205	35.7	1205	9.4	1205	52.5	1205	13.3	1205	58.2	1205	14.5	1205	66.8	1205	34.4		1205
																																1200	35.6	1200	9.5	1200	52.5	1200	13.4	1200	58.1	1200	14.6	1200	66.7	1200	34.5		1200
																																1195	35.5	1195	9.6	1195	52.4	1195	13.4	1195	58.1	1195	14.7	1195	66.5	1195	34.7		1195
																																1190	35.5	1190	9.7	1190	52.3	1190	13.5	1190	58	1190	14.8	1190	66.4	1190	34.8		1190
																																1185	35.3	1185	9.8	1185	52.2	1185	13.6	1185	58	1185	14.9	1185	66.3	1185	35		1185
																																1180	35.3	1180	9.8	1180	52.1	1180	13.7	1180	57.9	1180	15	1180	66.3	1180	35.1		1180
																																1175	35.3	1175	9.9	1175	52	1175	13.8	1175	57.9	1175	15.2	1175	66.2	1175	35.2		1175
																																1170	35.3	1170	10	1170	51.9	1170	13.9	1170	57.8	1170	15.3	1170	66.1	1170	35.4		1170
																																1165	35.2	1165	10.1	1165	51.8	1165	13.9	1165	57.8	1165	15.4	1165	66	1165	35.5		1165
																																1160	35.2	1160	10.2	1160	51.8	1160	14.1	1160	57.8	1160	15.5	1160	66	1160	35.7		1160
																																1155	35.1	1155	10.3	1155	51.7	1155	14.2	1155	57.7	1155	15.7	1155	65.9	1155	35.8		1155
																																1150	35.1	1150	10.4	1150	51.6	1150	14.3	1150	57.6	1150	15.8	1150	65.8	1150	35.9		1150
																																1145	35	1145	10.5	1145	51.5	1145	14.4	1145	57.6	1145	15.9	1145	65.7	1145	36		1145
																																1140	35	1140	10.6	1140	51.4	1140	14.5	1140	57.5	1140	16.1	1140	65.7	1140	36.2		1140
																																1135	34.9	1135	10.8	1135	51.3	1135	14.6	1135	57.5	1135	16.2	1135	65.6	1135	36.3		1135
																																1130	34.8	1130	10.9	1130	51.2	1130	14.7	1130	57.4	1130	16.4	1130	65.5	1130	36.5		1130
																																1125	34.7	1125	11	1125	51.1	1125	14.8	1125	57.4	1125	16.5	1125	65.4	1125	36.7		1125
																																1120	34.7	1120	11.1	1120	51	1120	14.9	1120	57.4	1120	16.6	1120	65.3	1120	36.8		1120
																																1115	34.6	1115	11.2	1115	51	1115	15	1115	57.3	1115	16.8	1115	65.3	1115	37		1115
																																1110	34.7	1110	11.3	1110	50.9	1110	15.1	1110	57.3	1110	16.9	1110	65.2	1110	37.2		1110
																																1105	34.6	1105	11.5	1105	50.8	1105	15.2	1105	57.2	1105	17.1	1105	65.1	1105	37.3		1105
																																1100	34.6	1100	11.5	1100	50.8	1100	15.4	1100	57.2	1100	17.2	1100	65.1	1100	37.5		1100
																																1095	34.6	1095	11.7	1095	50.7	1095	15.5	1095	57.2	1095	17.4	1095	65	1095	37.7		1095
																																1090	34.6	1090	11.8	1090	50.6	1090	15.6	1090	57.1	1090	17.5	1090	65	1090	37.8		1090
																																1085	34.6	1085	11.9	1085	50.6	1085	15.7	1085	57.1	1085	17.7	1085	64.9	1085	38		1085
																																1080	34.5	1080	12	1080	50.5	1080	15.9	1080	57.1	1080	17.8	1080	64.9	1080	38.1		1080
																																1075	34.4	1075	12.2	1075	50.4	1075	16	1075	57	1075	18	1075	64.8	1075	38.3		1075
																																1070	34.4	1070	12.3	1070	50.3	1070	16.1	1070	57	1070	18.2	1070	64.8	1070	38.5		1070
																																1065	34.3	1065	12.5	1065	50.3	1065	16.3	1065	57	1065	18.3	1065	64.7	1065	38.7		1065
																																1060	34.4	1060	12.6	1060	50.2	1060	16.4	1060	57	1060	18.5	1060	64.6	1060	38.9		1060
																																1055	34.3	1055	12.8	1055	50.2	1055	16.5	1055	57	1055	18.7	1055	64.6	1055	39		1055
																																1050	34.3	1050	12.9	1050	50.1	1050	16.7	1050	56.9	1050	18.9	1050	64.5	1050	39.2		1050
																																1045	34.3	1045	13.1	1045	50.1	1045	16.8	1045	56.9	1045	19.1	1045	64.5	1045	39.4		1045
																																1040	34.2	1040	13.3	1040	50	1040	16.9	1040	56.9	1040	19.3	1040	64.4	1040	39.6		1040
																																1035	34.2	1035	13.4	1035	50	1035	17.1	1035	56.9	1035	19.5	1035	64.3	1035	39.8		1035
																																1030	34.2	1030	13.5	1030	50	1030	17.2	1030	56.9	1030	19.7	1030	64.2	1030	39.9		1030
																																1025	34	1025	13.7	1025	49.9	1025	17.4	1025	56.9	1025	19.8	1025	64.2	1025	40.1		1025
																																1020	34	1020	13.8	1020	49.8	1020	17.5	1020	56.8	1020	20	1020	64.1	1020	40.3		1020
																																1015	34	1015	14	1015	49.8	1015	17.7	1015	56.8	1015	20.2	1015	64.1	1015	40.6		1015
																																1010	34	1010	14.1	1010	49.7	1010	17.9	1010	56.8	1010	20.4	1010	64	1010	40.7		1010
																																1005	34	1005	14.3	1005	49.7	1005	18.1	1005	56.8	1005	20.6	1005	64	1005	41		1005
																																1000	34	1000	14.5	1000	49.6	1000	18.3	1000	56.8	1000	20.8	1000	63.9	1000	41.1		1000
																																995	34.1	995	14.7	995	49.5	995	18.5	995	56.9	995	21	995	63.9	995	41.3		995
																																990	34.1	990	14.9	990	49.4	990	18.7	990	56.9	990	21.2	990	63.8	990	41.5		990
																																985	34.2	985	15.1	985	49.4	985	19	985	56.9	985	21.4	985	63.8	985	41.7		985
																																980	34.2	980	15.3	980	49.4	980	19.1	980	57	980	21.6	980	63.7	980	41.9		980
																																975	34.3	975	15.6	975	49.3	975	19.3	975	57	975	21.8	975	63.7	975	42.1		975
																																970	34.3	970	15.8	970	49.3	970	19.5	970	57	970	22	970	63.6	970	42.3		970
																																965	34.4	965	16	965	49.3	965	19.7	965	57	965	22.2	965	63.6	965	42.5		965
																																960	34.4	960	16.1	960	49.3	960	19.9	960	57	960	22.5	960	63.6	960	42.7		960
																																955	34.4	955	16.3	955	49.3	955	20.1	955	57	955	22.6	955	63.6	955	43		955
																																950	34.3	950	16.5	950	49.3	950	20.3	950	57.1	950	22.9	950	63.5	950	43.2		950
																																945	34.3	945	16.7	945	49.3	945	20.5	945	56.9	945	23.1	945	63.5	945	43.5		945
																																940	34.3	940	16.9	940	49.3	940	20.7	940	57	940	23.3	940	63.5	940	43.7		940
																																935	34.4	935	17	935	49.1	935	20.9	935	56.9	935	23.5	935	63.4	935	43.9		935
																																930	34.3	930	17.1	930	49.1	930	21.1	930	56.9	930	23.8	930	63.4	930	44.1		930
																																925	34.2	925	17.5	925	49.1	925	21.3	925	57	925	24.1	925	63.4	925	44.3		925
																																920	34.3	920	17.6	920	49	920	21.5	920	56.9	920	24.3	920	63.3	920	44.5		920
																																915	34.3	915	17.7	915	48.9	915	21.6	915	57	915	24.6	915	63.2	915	44.8		915
																																910	34.4	910	18	910	48.8	910	21.9	910	57.1	910	24.8	910	63.1	910	44.9		910
																																905	34.2	905	18	905	48.8	905	22.1	905	57.1	905	25	905	63.1	905	45.1		905
																																900	34.3	900	18.3	900	48.9	900	22.3	900	57.2	900	25.3	900	63.1	900	45.4		900
																																895	34.4	895	18.5	895	48.8	895	22.5	895	57.2	895	25.5	895	63	895	45.6		895
																																890	34.5	890	18.8	890	48.8	890	22.8	890	57.2	890	25.7	890	63.1	890	45.9		890
																																885	34.6	885	19.1	885	48.8	885	23	885	57.2	885	26	885	63.1	885	46		885
																																880	34.8	880	19.6	880	48.8	880	23.3	880	57.3	880	26.1	880	63.1	880	46.1		880
																																875	34.8	875	19.8	875	48.8	875	23.6	875	57.2	875	26.3	875	63.1	875	46.5		875
																																870	35.1	870	20.1	870	48.9	870	24	870	57.3	870	26.7	870	63	870	46.7		870
																																865	34.9	865	20.2	865	48.8	865	24.4	865	57.4	865	27	865	63.1	865	46.8		865
																																860	35	860	20.7	860	48.9	860	24.7	860	57.5	860	27.3	860	63.3	860	47.4		860
																																855	35.1	855	21.1	855	48.9	855	25	855	57.5	855	27.8	855	63.2	855	47.7		855
																																850	34.9	850	21.4	850	49	850	25.5	850	57.7	850	28.1	850	63.6	850	48.2		850
																																845	35	845	21.8	845	48.8	845	25.9	845	57.5	845	28.7	845	63.8	845	48.8		845
																																840	35.1	840	22.1	840	48.7	840	26.1	840	57.5	840	29.1	840	63.9	840	49.3		840
																																835	35.2	835	22.6	835	48.7	835	26.3	835	57.7	835	29.3	835	64.1	835	50		835
																																830	35.3	830	23	830	48.7	830	26.6	830	57.6	830	29.6	830	64.1	830	50.6		830
																																825	35.4	825	23.2	825	48.7	825	26.8	825	57.7	825	29.9	825	64.1	825	50.8		825
																																820	35.5	820	23.2	820	48.8	820	27	820	57.4	820	30.1	820	64.1	820	51.2		820
																																815	35.8	815	23.6	815	48.7	815	27.3	815	57.5	815	30.4	815	63.7	815	51.6		815
																																810	35.8	810	23.7	810	49	810	27.4	810	57.5	810	30.5	810	63.6	810	51.9		810
																																805	36.1	805	24	805	49.2	805	27.7	805	57.7	805	30.7	805	63.8	805	52.1		805
																																800	36.1	800	24.4	800	49.3	800	28.1	800	57.4	800	31	800	63.6	800	52.2		800
																																795	36.2	795	24.9	795	49.4	795	28.4	795	57.4	795	31.1	795	63.7	795	52.4		795
																																790	36.2	790	25.4	790	49.3	790	28.8	790	57.4	790	31.4	790	63.8	790	52.7		790
																																785	36.6	785	26	785	49.3	785	29.1	785	57.7	785	31.7	785	63.8	785	52.9		785
																																780	36.7	780	26.1	780	49.5	780	29.3	780	57.5	780	32	780	64.1	780	53.1		780
																																775	36.9	775	26.4	775	49.5	775	29.8	775	57.5	775	32.2	775	64.1	775	53.4		775
																																770	36.9	770	27.1	770	49.5	770	30.1	770	57.5	770	32.4	770	64	770	53.6		770
																																765	37	765	27.2	765	49.5	765	30.4	765	57.8	765	32.8	765	64	765	53.7		765
																																760	37.3	760	27.4	760	49.5	760	30.8	760	58.1	760	33.1	760	63.8	760	53.9		760
																																755	37.5	755	27.7	755	49.6	755	31	755	58.1	755	33.3	755	63.7	755	54.1		755
																																750	37.4	750	27.9	750	49.6	750	31.3	750	58.3	750	33.6	750	63.7	750	54.2		750
																																745	37.5	745	28.4	745	49.5	745	31.6	745	58.5	745	33.9	745	63.5	745	54.2		745
																																740	37.7	740	28.8	740	49.6	740	31.9	740	58.9	740	34.2	740	63.5	740	54.3		740
																																735	37.7	735	28.9	735	49.6	735	32.2	735	59	735	34.4	735	63.4	735	54.3		735
																																730	37.7	730	29.3	730	49.6	730	32.4	730	58.8	730	34.6	730	63.3	730	54.5		730
																																725	37.7	725	29.6	725	49.7	725	32.7	725	58.9	725	34.8	725	63.3	725	54.5		725
																																720	37.8	720	29.8	720	49.7	720	33	720	59	720	35	720	63.2	720	54.5		720
																																715	37.9	715	30	715	49.8	715	33.3	715	59.2	715	35.2	715	63.1	715	54.5		715
																																710	37.9	710	30.1	710	49.8	710	33.6	710	59.3	710	35.3	710	63.1	710	54.6		710
																																705	38	705	30.3	705	49.8	705	33.9	705	59.1	705	35.5	705	63.1	705	54.6		705
																																700	38.2	700	30.5	700	49.8	700	34.1	700	59.2	700	35.7	700	63.1	700	54.7		700
																																695	38.2	695	30.6	695	49.9	695	34.4	695	59.4	695	35.8	695	63.4	695	54.8		695
																																690	38.3	690	30.7	690	49.9	690	34.6	690	59.3	690	36	690	63.5	690	54.8		690
																																685	38.4	685	31	685	49.9	685	34.7	685	59.3	685	36.1	685	63.8	685	54.9		685
																																680	38.5	680	31.3	680	49.9	680	34.8	680	59.2	680	36.3	680	64	680	54.9		680
																																675	38.6	675	31.5	675	49.8	675	34.9	675	59.2	675	36.3	675	64	675	54.9		675
																																670	38.7	670	31.8	670	49.8	670	35	670	59.1	670	36.4	670	64.1	670	54.9		670
																																665	38.5	665	31.8	665	49.8	665	35	665	59	665	36.4	665	64.1	665	54.9		665
																																660	38.6	660	32	660	49.8	660	35.1	660	58.8	660	36.4	660	63.8	660	54.7		660
																																655	38.3	655	32.1	655	49.8	655	35.1	655	58.7	655	36.5	655	63.5	655	54.6		655
																																650	37.9	650	32	650	49.6	650	35	650	58.6	650	36.5	650	63.2	650	54.4		650
																																645	37.6	645	31.9	645	49.5	645	35	645	58.5	645	36.5	645	63	645	54.2		645
																																640	37.2	640	31.8	640	49.3	640	35	640	58.1	640	36.5	640	62.8	640	54.1		640
																																635	36.6	635	31.5	635	49.2	635	34.9	635	57.6	635	36.4	635	62.7	635	53.9		635
																																630	36	630	31.6	630	49	630	34.8	630	57	630	36.5	630	62.6	630	53.6		630
																																625	35.5	625	31.5	625	48.8	625	34.7	625	56.6	625	36.4	625	62.6	625	53.5		625
																																620	35	620	31.3	620	48.5	620	34.5	620	56.1	620	36.3	620	62.6	620	53.3		620
																																615	34.3	615	31.1	615	48.3	615	34.3	615	55.4	615	36.2	615	62.4	615	53.1		615
																																610	33.4	610	30.9	610	48	610	34	610	54.6	610	36.1	610	62.3	610	53		610
																																605	32.6	605	30.5	605	47.7	605	33.7	605	53.9	605	35.9	605	62.1	605	52.6		605
																																600	31.8	600	30.1	600	47.3	600	33.4	600	53.3	600	35.6	600	61.8	600	52.2		600
																																595	30.9	595	29.7	595	46.9	595	33	595	52.7	595	35.4	595	61.6	595	51.9		595
																																590	29.9	590	29	590	46.4	590	32.5	590	51.8	590	35.2	590	61.3	590	51.5		590
																																585	29	585	28.5	585	45.9	585	31.9	585	50.8	585	34.8	585	61	585	51.1		585
																																580	28.1	580	27.9	580	45.4	580	31.3	580	50.3	580	34.4	580	60.7	580	50.6		580
																																575	27.1	575	27.3	575	44.9	575	30.7	575	49.5	575	34	575	60.5	575	50.1		575
																																570	26.1	570	26.6	570	44.4	570	29.9	570	48.8	570	33.6	570	60.3	570	49.6		570
																																565	25.1	565	25.9	565	43.7	565	29.1	565	48.2	565	33.1	565	60	565	49		565
																																560	24.2	560	25	560	43.2	560	28.3	560	47.6	560	32.5	560	59.6	560	48.3		560
																																555	23.3	555	24.1	555	42.5	555	27.4	555	47	555	31.8	555	59.3	555	47.7		555
																																550	22.3	550	23	550	41.8	550	26.4	550	46.5	550	31	550	59.1	550	47		550
																																545	21.3	545	21.9	545	41.1	545	25.4	545	45.8	545	30.1	545	58.8	545	46.3		545
																																540	20.5	540	20.9	540	40.3	540	24.4	540	45.3	540	29.2	540	58.3	540	45.4		540
																																535	19.7	535	19.8	535	39.5	535	23.3	535	44.8	535	28.2	535	57.9	535	44.6		535
																																530	18.8	530	18.7	530	38.7	530	22.2	530	44.1	530	27.1	530	57.6	530	43.6		530
																																525	17.9	525	17.5	525	37.7	525	21.1	525	43.4	525	25.8	525	57.2	525	42.5		525
																																520	17	520	16.3	520	36.9	520	20	520	42.8	520	24.4	520	56.8	520	41.4		520
																																515	16.1	515	15.3	515	36.1	515	18.8	515	42.1	515	23	515	56.3	515	40.2		515
																																510	15.2	510	14.1	510	35.1	510	17.7	510	41.4	510	21.6	510	55.7	510	38.9		510
																																505	14.3	505	12.9	505	34.1	505	16.6	505	40.9	505	20.1	505	55.2	505	37.6		505
																																500	13.5	500	11.8	500	33.1	500	15.6	500	40.1	500	18.6	500	54.6	500	36.3		500
																																495	12.5	495	10.7	495	32.1	495	14.6	495	39.6	495	17.1	495	54	495	34.9		495
																																490	11.7	490	9.7	490	31.1	490	13.6	490	39	490	15.7	490	53.3	490	33.6		490
																																485	10.9	485	8.8	485	30	485	12.7	485	38.5	485	14.5	485	52.6	485	32.3		485
																																480	10.1	480	7.9	480	28.8	480	11.8	480	37.8	480	13.2	480	51.8	480	30.9		480
																																475	9.2	475	7.2	475	27.8	475	11	475	37.1	475	12	475	51.1	475	29.5		475
																																470	8.4	470	6.3	470	26.7	470	10.3	470	36.3	470	10.9	470	50.4	470	28.2		470
																																465	7.5	465	5.7	465	25.5	465	9.6	465	35.8	465	9.8	465	49.8	465	26.9		465
																																460	6.8	460	5	460	24.4	460	9	460	34.9	460	8.8	460	49	460	25.6		460
																																455	6	455	4.4	455	23.2	455	8.4	455	34.4	455	8	455	48.2	455	24.4		455
																																450	5.3	450	3.9	450	22.2	450	7.9	450	33.6	450	7.1	450	47.5	450	23.2		450
																																445	4.7	445	3.4	445	21.3	445	7.5	445	33.3	445	6.5	445	46.9	445	22.2		445
																																440	3.9	440	2.9	440	20.2	440	7.1	440	32.6	440	5.8	440	46.3	440	21.2		440
																																435	3.2	435	2.6	435	19.4	435	6.8	435	31.9	435	5.2	435	45.7	435	20.3		435
																																430	2.7	430	2.3	430	18.5	430	6.5	430	31.4	430	4.7	430	45.1	430	19.4		430
																																425	2.1	425	2.1	425	17.8	425	6.2	425	31	425	4.3	425	44.7	425	18.7		425
																																420	1.8	420	2	420	17.2	420	5.9	420	30.7	420	3.9	420	44.5	420	17.9		420
																																415	1.2	415	1.8	415	16.6	415	5.8	415	30.5	415	3.5	415	44	415	17.1		415
																																410	0.9	410	1.6	410	16.1	410	5.6	410	29.9	410	3.2	410	43.7	410	16.4		410
																																405	0.7	405	1.6	405	15.7	405	5.4	405	30	405	2.9	405	43.3	405	15.8		405
																																400	0.6	400	1.5	400	15.4	400	5.3	400	30.2	400	2.7	400	43.2	400	15.2		400
																																395	0.7	395	1.3	395	15.1	395	5.2	395	29.7	395	2.4	395	43	395	14.7		395
																																390	0.5	390	1.1	390	14.7	390	5.1	390	29.8	390	2.2	390	42.8	390	14.2		390
																																385	0.4	385	1.3	385	14.6	385	5	385	29.5	385	2.1	385	42.5	385	13.8		385
																																380	0.4	380	0.9	380	14.3	380	4.9	380	30.4	380	1.9	380	42.3	380	13.4		380
																																375	0.1	375	0.7	375	14	375	4.9	375	31	375	1.8	375	42.2	375	13		375
																																370	-0.2	370	0.7	370	13.9	370	4.8	370	31	370	1.6	370	41.9	370	12.4		370
																																365	-0.8	365	0.5	365	13.6	365	4.7	365	30.5	365	1.4	365	42	365	12		365
																																																	390
																																																	385
																																																	380
																																																	375
																																																	370
																																																	365
[truncated: 82 more columns]

## Sheet: Figure5
Fig. 5c									Fig. 5e (summer)					Fig. 5e (winter)					Fig. 5f				Fig. 5i
22°C		43°C		45°C		48°C				Quartz	VO2 NM	Rolled-up SW			Quartz	VO2 NM	Rolled-up SW			VO2 NM	Rolled-up SW			Environment	VO2 NM	Rolled-up SW
Wavelength(nm)	Transmittance(%)	Wavelength(nm)	Transmittance(%)	Wavelength(nm)	Transmittance(%)	Wavelength(nm)	Transmittance(%)		time	temperature(°C)	temperature(°C)	temperature(°C)		time	temperature(°C)	temperature(°C)	temperature(°C)		city	Annual energy conservation (MJ/m2)	Annual energy conservation (MJ/m2)		time(s)	temperature(°C)	temperature(°C)	temperature(°C)
2585	78.8	2585	61.3	2585	14.1	2585	5.8		08:00:00	31.24	29.74	30.65		08:00:00	11.21	11.24	11.22		Beijing	-8.9	21.3		1	28.4	50.3	48.9
2580	78.9	2580	54.8	2580	15.7	2580	5.6		10:00:00	34.36	32.83	33.69		10:00:00	12.01	11.31	11.89		Moscow	-16.2	13.65		2	28.5	50	49.4
2575	77.3	2575	55.2	2575	17.9	2575	4.4		12:00:00	41.26	39.64	34.87		12:00:00	13.26	12.12	12.95		Shanghai	10.2	26.1		3	28.9	49.2	49.7
2570	77.8	2570	56	2570	19.1	2570	7.5		14:00:00	45.67	42.31	35.32		14:00:00	14.47	12.64	14.12		Hong Kong	43	48.05		4	28.6	49.8	51.9
2565	78	2565	39.5	2565	17	2565	7.9		16:00:00	43.26	42.18	34.69		16:00:00	13.91	12.85	13.42		Albuquerque	69.65	71.05		5	27.5	49.1	50.9
2560	76.4	2560	37	2560	16.1	2560	7.8		18:00:00	36.71	37.24	33.84		18:00:00	12.9	12.32	12.75		Whitehorse	-53.85	0.2		6	27.8	49.1	49.5
2555	76.9	2555	44.9	2555	14.5	2555	9.8		20:00:00	30.24	33.65	32.71		20:00:00	11.15	11.39	11.31		Seattle	13.85	28		7	27.6	48.5	48.5
2550	78.3	2550	48.6	2550	13.8	2550	10.2		22:00:00	29.65	31.26	30.46		22:00:00	9.76	10.68	10.11						8	28	48.2	48.9
2545	77.1	2545	46.5	2545	14.2	2545	12.6		1900-01-01	28.74	29.91	29.76		1900-01-01	9.12	9.83	9.65						9	28	48.3	49.3
2540	77.7	2540	42.8	2540	13.7	2540	14.9																10	27.8	48.3	48.5
2535	78	2535	41.7	2535	14.9	2535	12.9																11	27.8	48.3	48.3
2530	78	2530	44.3	2530	16.7	2530	12.8																12	27.8	49.1	49.1
2525	78.6	2525	46	2525	16.3	2525	12.5																13	28.1	52.2	50.7
2520	78.4	2520	44.7	2520	17	2520	11.1																14	28.3	54.7	55.6
2515	77.9	2515	45.6	2515	17.5	2515	10.7																15	28.2	57.3	56.9
2510	78.2	2510	46.7	2510	16.4	2510	9.4																16	28.2	60.2	58.8
2505	77.6	2505	49.4	2505	16.4	2505	8																17	28.2	67.1	58.9
2500	77.6	2500	47.4	2500	15.3	2500	8.9																18	28.6	65.7	59.8
2495	77.6	2495	43.7	2495	13.4	2495	8.8																19	28.6	69.2	60.2
2490	77.5	2490	43.5	2490	13	2490	9.1																20	28.7	71.8	60.7
2485	77.6	2485	39.9	2485	12.5	2485	9.4																21	29.4	71.3	62.5
2480	78.2	2480	39.5	2480	12	2480	9.1																22	29.5	73.1	62.5
2475	78.1	2475	39.9	2475	12.1	2475	10.1																23	29.6	73.4	63
2470	77.8	2470	37.9	2470	13	2470	10.4																24	29.3	74.1	63.6
2465	77.5	2465	39.6	2465	13.4	2465	10.2																25	29.6	73.9	64.5
2460	77.3	2460	40	2460	14.3	2460	10.6																26	29.7	74.9	65.1
2455	77.1	2455	40	2455	14.5	2455	10.4																27	29.7	74.1	65.8
2450	77.5	2450	40.7	2450	14.5	2450	10.5																28	29.8	76.8	65.9
2445	77.1	2445	41.4	2445	15.3	2445	10.1																29	29.9	76.9	68.5
2440	77.3	2440	41.9	2440	14.7	2440	9.3																30	30.2	78.4	68.5
2435	77.3	2435	41.2	2435	13.9	2435	9.5																31	29.8	79.4	68.3
2430	77.1	2430	40.2	2430	14.2	2430	9.2																32	30	80	68.4
2425	77	2425	41.2	2425	14	2425	9.3																33	30.3	80.1	69.3
2420	76.9	2420	41.3	2420	14.2	2420	9.1																34	29.7	81.1	69.2
2415	76.5	2415	40.3	2415	14.3	2415	9.1																35	29.8	81.7	70.7
2410	76.4	2410	39.2	2410	14.5	2410	9.6																36	29.8	82.9	70
2405	76.5	2405	35.3	2405	14.6	2405	9.8																37	30.1	83.3	72.2
2400	76.9	2400	35.2	2400	14.5	2400	9.8																38	29.9	83.6	72.8
2395	77	2395	36.8	2395	14.5	2395	10.1																39	30.1	83.5	73
2390	76.9	2390	35.9	2390	14.7	2390	9.8																40	29.8	84.8	73.5
2385	76.9	2385	35.4	2385	14.6	2385	10.3																41	29.9	85.2	75
2380	77.1	2380	35.3	2380	13.8	2380	9.8																42	30.5	86.4	76.8
2375	77	2375	36.3	2375	13.6	2375	10																43	30	86.5	79.1
2370	76.8	2370	38.8	2370	13.6	2370	9.9																44	30	87.5	79.5
2365	76.5	2365	38.1	2365	13.6	2365	9.8																45	30	87.7	79
2360	76.4	2360	37.9	2360	13.7	2360	9.5																46	30.1	88.6	78.5
2355	76.8	2355	38.8	2355	13.4	2355	9.5																47	30.2	89.9	80.7
2350	76.8	2350	38.3	2350	13.3	2350	9.6																48	30.1	90	80.4
2345	76.5	2345	37.3	2345	13.8	2345	9.6																49	30.2	93.3	80.8
2340	76.5	2340	37.5	2340	14.3	2340	9.3																50	30.3	94.3	81.9
2335	76.4	2335	37.3	2335	15	2335	9.2																51	30.2	94.1	83.7
2330	76.4	2330	40.3	2330	15.1	2330	9.2																52	30.1	94.3	84.2
2325	76.2	2325	39.9	2325	15	2325	9.2																53	30	95.1	85.9
2320	75.9	2320	39.7	2320	15.3	2320	9.3																54	30.4	96.6	86.4
2315	75.7	2315	41.5	2315	15.1	2315	9																55	30.4	96.9	86.3
2310	75.5	2310	42.6	2310	15.2	2310	9																56	30.5	97.5	85.7
2305	75.5	2305	42.3	2305	15	2305	9.1																57	30.5	98	86.2
2300	75.4	2300	42.9	2300	14.6	2300	9.4																58	30.6	98.1	86.5
2295	75.3	2295	41	2295	14.7	2295	9.5																59	30.5	98.1	87
2290	75.6	2290	41.5	2290	14.4	2290	9.5																60	30.6	99.4	87
2285	75.4	2285	41.6	2285	14	2285	9.7																61	30.8	99.8	86.8
2280	75.6	2280	40.8	2280	14.1	2280	9.6																62	31.3	101.7	90.6
2275	75.6	2275	41.1	2275	14	2275	9.7																63	30.8	102.7	90.7
2270	75.8	2270	40.9	2270	14.2	2270	9.9																64	30.7	103.4	89.4
2265	75.8	2265	40.3	2265	14.6	2265	9.6																65	30.9	102.9	92.6
2260	75.7	2260	40.7	2260	14.5	2260	9.8																66	31	104.1	93.7
2255	75.5	2255	40.1	2255	14.7	2255	9.7																67	31.2	105.6	94.5
2250	75.5	2250	40.6	2250	14.8	2250	9.8																68	31.2	106.3	93.1
2245	75.4	2245	39.9	2245	14.7	2245	9.9																69	31.2	105.8	92.4
2240	75.4	2240	39.4	2240	14.7	2240	10																70	31.4	107.8	93.9
2235	75.2	2235	39.3	2235	14.6	2235	9.8																71	31.3	106.9	93.9
2230	75.1	2230	39.4	2230	14.2	2230	10																72	31	107.7	93.9
2225	75.3	2225	39.2	2225	14	2225	9.8																73	31.1	108.9	93.8
2220	75.2	2220	39.1	2220	13.9	2220	9.8																74	31.3	109.4	92.1
2215	75	2215	38.5	2215	14	2215	9.7																75	31.2	111.8	98.9
2210	75.2	2210	39.3	2210	14.2	2210	9.8																76	31.2	113	100.4
2205	75.3	2205	39.4	2205	14.2	2205	9.7																77	31.2	114.4	100.8
2200	75.2	2200	39.3	2200	14.5	2200	9.5																78	31.4	113.9	100
2195	75.1	2195	39.5	2195	14.8	2195	9.4																79	31.5	115.5	100.2
2190	74.8	2190	39.2	2190	15	2190	9.4																80	31.5	117	101.1
2185	74.6	2185	39.3	2185	15	2185	9.5																81	31.4	117.1	101.9
2180	74.7	2180	39.1	2180	15.2	2180	9.4																82	31.6	118	102.5
2175	74.6	2175	39.2	2175	15.4	2175	9.5																83	31.5	119	101.9
2170	74.5	2170	39.4	2170	15.3	2170	9.4																84	31.4	119.6	101.4
2165	74.5	2165	39.7	2165	15.1	2165	9.6																85	31.7	119.3	101.5
2160	74.4	2160	39.4	2160	15	2160	9.7																86	31.7	119.5	103.5
2155	74.4	2155	39.9	2155	14.9	2155	9.8																87	31.6	119.6	103.1
2150	74.4	2150	39.7	2150	15	2150	9.7																88	31.3	119.9	104.4
2145	74.4	2145	39.8	2145	14.9	2145	9.7																89	31.5	120.6	105.5
2140	74.2	2140	39.9	2140	14.6	2140	9.8																90	31.8	121.8	107.4
2135	74.1	2135	40.5	2135	14.4	2135	9.7																91	31.5	122.5	107.7
2130	74	2130	40.5	2130	14.1	2130	9.7																92	31.7	121.1	112.7
2125	73.8	2125	40.9	2125	14.2	2125	9.6																93	31.9	121.3	106.8
2120	73.8	2120	40.5	2120	14.2	2120	9.5																94	32	121.5	103.3
2115	73.8	2115	40.5	2115	14.3	2115	9.7																95	31.9	118.4	96.9
2110	73.7	2110	40.9	2110	14.3	2110	9.6																96	31.9	114.6	93
2105	73.8	2105	40	2105	14.3	2105	9.6																97	31.7	109.6	86.1
2100	73.9	2100	39.7	2100	14.6	2100	9.6																98	31.2	106.7	84.4
2095	73.9	2095	39.4	2095	14.7	2095	9.5																99	31.4	104.7	83.4
2090	73.9	2090	39.6	2090	14.7	2090	9.7																100	31.3	102.4	83.9
2085	73.8	2085	39	2085	14.9	2085	9.7																101	31	100.4	81.5
2080	73.8	2080	39.4	2080	14.8	2080	9.6																102	31.4	98.1	80.4
2075	73.8	2075	39	2075	14.6	2075	9.7																103	31.1	95.8	79.8
2070	73.7	2070	39.9	2070	14.7	2070	9.7																104	31.3	93.8	80.2
2065	73.6	2065	39.9	2065	14.8	2065	9.9																105	31.2	92.9	78.2
2060	73.5	2060	40.4	2060	14.9	2060	9.9																106	31.2	91.3	76.3
2055	73.5	2055	40.7	2055	14.8	2055	9.8																107	31.1	89.7	74.2
2050	73.4	2050	41.6	2050	14.6	2050	10.1																108	31.2	88.7	76.9
2045	73.3	2045	41.4	2045	14.6	2045	10																109	31.2	87.4	74.7
2040	73.2	2040	42	2040	15	2040	10																110	31.2	86.1	76.8
2035	73.1	2035	41.7	2035	15.1	2035	10																111	31	84.8	73.5
2030	73.1	2030	41.8	2030	15	2030	9.7																112	30.9	84.3	74.6
2025	73	2025	41.8	2025	15.1	2025	9.9																113	31	82.9	72.9
2020	73.1	2020	41.5	2020	15.1	2020	10																114	31	81.9	71.6
2015	73	2015	41.7	2015	15.4	2015	9.9																115	31.8	81.4	73.7
2010	73.1	2010	41.9	2010	15.1	2010	9.8																116	30.7	80.3	72.6
2005	73.2	2005	42.5	2005	15	2005	9.8																117	30.8	79.6	72.2
2000	73.1	2000	42.2	2000	14.9	2000	9.8																118	30.8	79.2	69.6
1995	73.1	1995	42.6	1995	14.8	1995	10																119	30.7	78.1	70.8
1990	73.2	1990	42.5	1990	14.8	1990	10																120	30.9	76.9	67.6
1985	73	1985	42.5	1985	14.7	1985	10.1																121	30.9	76	66.4
1980	73	1980	42.5	1980	14.8	1980	9.9																122	30.8	75	64.4
1975	72.9	1975	42.1	1975	14.8	1975	10.1																123	30.5	73.8	64.3
1970	73	1970	40.8	1970	14.7	1970	10.2																124	30.7	73.1	64.6
1965	73	1965	40.4	1965	14.8	1965	10.1																125	30.3	72.4	63.9
1960	72.9	1960	40.1	1960	14.8	1960	10																126	30.3	71.1	63.3
1955	72.7	1955	40.2	1955	15	1955	10.2
1950	72.8	1950	40.4	1950	14.6	1950	9.8
1945	72.7	1945	39.7	1945	14.6	1945	9.9
1940	72.6	1940	39.8	1940	14.7	1940	9.9
1935	72.4	1935	40.5	1935	14.8	1935	9.8
1930	72.3	1930	40.7	1930	14.8	1930	9.8
1925	72.2	1925	40.5	1925	14.9	1925	10
1920	72.1	1920	40.4	1920	14.6	1920	9.8
1915	72	1915	39.4	1915	15.3	1915	10
1910	72	1910	40	1910	15.2	1910	10.1
1905	71.9	1905	40.4	1905	15.5	1905	10.1
1900	71.9	1900	40.5	1900	15.5	1900	10
1895	71.9	1895	41	1895	15.6	1895	10
1890	71.8	1890	40.5	1890	15.8	1890	10.1
1885	71.7	1885	40.5	1885	15.9	1885	10.1
1880	71.7	1880	40.7	1880	15.9	1880	10.1
1875	71.7	1875	40.7	1875	15.6	1875	10.1
1870	71.6	1870	40.2	1870	16	1870	10.1
1865	71.5	1865	39.8	1865	15.6	1865	10.2
1860	71.4	1860	39.8	1860	15.8	1860	10.3
1855	71.4	1855	39.9	1855	15.5	1855	10.2
1850	71.4	1850	39.8	1850	15.7	1850	10.2
1845	71.3	1845	40.3	1845	15.6	1845	10.2
1840	71.2	1840	39.9	1840	15.8	1840	10.1
1835	71.1	1835	40.6	1835	15.6	1835	10.2
1830	71.1	1830	40.7	1830	15.9	1830	10.3
1825	71.1	1825	40.3	1825	15.7	1825	10.2
1820	71	1820	40.8	1820	15.9	1820	10.2
1815	70.9	1815	40.6	1815	15.7	1815	10.2
1810	70.9	1810	40.5	1810	15.8	1810	10.3
1805	70.9	1805	40.6	1805	15.9	1805	10.4
1800	70.8	1800	40.5	1800	16	1800	10.3
1795	70.8	1795	40.7	1795	16	1795	10.3
1790	70.7	1790	40.8	1790	16	1790	10.3
1785	70.7	1785	40.7	1785	16.1	1785	10.3
1780	70.7	1780	41.2	1780	16.1	1780	10.3
1775	70.6	1775	41.5	1775	16.2	1775	10.4
1770	70.6	1770	41.5	1770	16.1	1770	10.3
1765	70.6	1765	41.8	1765	16.2	1765	10.3
1760	70.5	1760	41.5	1760	16.1	1760	10.4
1755	70.5	1755	41.5	1755	16.3	1755	10.5
1750	70.4	1750	41.4	1750	16.3	1750	10.5
1745	70.4	1745	41.5	1745	16.4	1745	10.5
1740	70.3	1740	41.3	1740	16.4	1740	10.5
1735	70.2	1735	41.4	1735	16.4	1735	10.5
1730	70.1	1730	41	1730	16.4	1730	10.5
1725	70.1	1725	41.2	1725	16.5	1725	10.5
1720	70	1720	41.4	1720	16.5	1720	10.5
1715	69.9	1715	41.6	1715	16.4	1715	10.5
1710	69.9	1710	41.6	1710	16.5	1710	10.6
1705	69.9	1705	41.6	1705	16.5	1705	10.5
1700	69.9	1700	41.6	1700	16.5	1700	10.6
1695	69.8	1695	41.5	1695	16.5	1695	10.6
1690	69.8	1690	41.5	1690	16.5	1690	10.6
1685	69.8	1685	41.4	1685	16.5	1685	10.7
1680	69.8	1680	41.5	1680	16.6	1680	10.7
1675	69.7	1675	41.2	1675	16.6	1675	10.7
1670	69.7	1670	41.1	1670	16.7	1670	10.7
1665	69.6	1665	41	1665	16.8	1665	10.7
1660	69.5	1660	40.8	1660	16.8	1660	10.7
1655	69.5	1655	40.7	1655	16.9	1655	10.8
1650	69.4	1650	40.8	1650	16.8	1650	10.7
1645	69.3	1645	40.5	1645	17	1645	10.8
1640	69.3	1640	40.6	1640	16.9	1640	10.8
1635	69.3	1635	40.9	1635	17	1635	10.8
1630	69.3	1630	41.1	1630	17	1630	10.8
1625	69.2	1625	41.1	1625	17.1	1625	10.9
1620	69.2	1620	41	1620	17.1	1620	10.9
1615	69.1	1615	40.8	1615	17.1	1615	10.9
1610	69.1	1610	41	1610	17.1	1610	10.9
1605	69.1	1605	40.9	1605	17.2	1605	11
1600	69.1	1600	41	1600	17.2	1600	11
1595	69	1595	41	1595	17.3	1595	11
1590	69	1590	41.2	1590	17.4	1590	11
1585	68.9	1585	41.3	1585	17.4	1585	11
1580	68.8	1580	41.5	1580	17.6	1580	11
1575	68.8	1575	41.5	1575	17.6	1575	11.1
1570	68.7	1570	41.5	1570	17.7	1570	11.1
1565	68.7	1565	41.2	1565	17.7	1565	11.1
1560	68.6	1560	41.1	1560	17.8	1560	11.2
1555	68.6	1555	41.1	1555	17.9	1555	11.2
1550	68.6	1550	41.2	1550	17.9	1550	11.2
1545	68.6	1545	41.3	1545	18	1545	11.3
1540	68.5	1540	41.3	1540	18	1540	11.3
1535	68.5	1535	41.3	1535	18.1	1535	11.3
1530	68.4	1530	41.3	1530	18.1	1530	11.3
1525	68.4	1525	41.5	1525	18.2	1525	11.3
1520	68.3	1520	41.3	1520	18.2	1520	11.3
1515	68.3	1515	40.9	1515	18.3	1515	11.4
1510	68.3	1510	41	1510	18.3	1510	11.4
1505	68.2	1505	41.1	1505	18.4	1505	11.5
1500	68.2	1500	41.4	1500	18.5	1500	11.5
1495	68.1	1495	41.4	1495	18.5	1495	11.5
1490	68.1	1490	41.5	1490	18.6	1490	11.5
1485	68.1	1485	42	1485	18.6	1485	11.6
1480	68	1480	42.4	1480	18.7	1480	11.7
1475	68	1475	42.4	1475	18.7	1475	11.6
1470	68	1470	42.4	1470	18.8	1470	11.6
1465	67.9	1465	42.3	1465	18.8	1465	11.7
1460	67.8	1460	42.3	1460	18.9	1460	11.7
1455	67.8	1455	42.3	1455	19.1	1455	11.7
1450	67.7	1450	42	1450	19.2	1450	11.8
1445	67.7	1445	42	1445	19.3	1445	11.8
1440	67.6	1440	42	1440	19.4	1440	11.8
1435	67.6	1435	41.9	1435	19.5	1435	11.9
1430	67.6	1430	41.8	1430	19.4	1430	11.9
1425	67.5	1425	41.8	1425	19.6	1425	12
1420	67.5	1420	41.7	1420	19.5	1420	12
1415	67.4	1415	41.8	1415	19.7	1415	12.1
1410	67.4	1410	41.7	1410	19.6	1410	12.1
1405	67.4	1405	41.8	1405	19.7	1405	12.2
1400	67.3	1400	41.8	1400	19.8	1400	12.2
1395	67.3	1395	41.7	1395	19.8	1395	12.2
1390	67.2	1390	41.8	1390	20	1390	12.3
1385	67.2	1385	41.8	1385	20.1	1385	12.3
1380	67.1	1380	41.9	1380	20.2	1380	12.4
1375	67.1	1375	42	1375	20.3	1375	12.4
1370	67.1	1370	41.9	1370	20.5	1370	12.5
1365	67	1365	41.8	1365	20.5	1365	12.5
1360	66.9	1360	42.1	1360	20.7	1360	12.6
1355	66.9	1355	42.1	1355	20.7	1355	12.6
1350	66.9	1350	42.1	1350	20.8	1350	12.7
1345	66.8	1345	42.1	1345	20.9	1345	12.7
1340	66.8	1340	41.9	1340	21	1340	12.7
1335	66.7	1335	42	1335	21.1	1335	12.8
1330	66.7	1330	41.9	1330	21.2	1330	12.9
1325	66.7	1325	41.9	1325	21.2	1325	12.9
1320	66.7	1320	42	1320	21.3	1320	13
1315	66.6	1315	42.1	1315	21.4	1315	13
1310	66.6	1310	42.2	1310	21.5	1310	13.1
1305	66.6	1305	42.3	1305	21.5	1305	13.1
1300	66.5	1300	42.3	1300	21.7	1300	13.1
1295	66.5	1295	42.6	1295	21.7	1295	13.2
1290	66.5	1290	42.6	1290	21.9	1290	13.3
1285	66.4	1285	42.7	1285	21.9	1285	13.3
1280	66.4	1280	42.7	1280	22.1	1280	13.4
1275	66.4	1275	42.7	1275	22.2	1275	13.5
1270	66.3	1270	42.8	1270	22.3	1270	13.6
1265	66.3	1265	42.9	1265	22.4	1265	13.7
1260	66.3	1260	43	1260	22.5	1260	13.7
1255	66.3	1255	43	1255	22.5	1255	13.8
1250	66.2	1250	43	1250	22.7	1250	13.9
1245	66.2	1245	43	1245	22.8	1245	14
1240	66.2	1240	42.8	1240	22.8	1240	14
1235	66.2	1235	42.6	1235	23	1235	14.1
1230	66.1	1230	42.7	1230	23.1	1230	14.2
1225	66.1	1225	42.7	1225	23.2	1225	14.2
1220	66	1220	42.7	1220	23.4	1220	14.3
1215	66	1215	42.6	1215	23.5	1215	14.4
1210	66	1210	42.6	1210	23.6	1210	14.5
1205	66	1205	42.8	1205	23.8	1205	14.6
1200	65.9	1200	42.8	1200	23.8	1200	14.7
1195	65.9	1195	42.8	1195	24	1195	14.7
1190	65.9	1190	42.8	1190	24.2	1190	14.8
1185	65.8	1185	42.8	1185	24.3	1185	14.9
1180	65.8	1180	42.9	1180	24.5	1180	15
1175	65.8	1175	43.1	1175	24.6	1175	15.1
1170	65.8	1170	43	1170	24.7	1170	15.2
1165	65.7	1165	43.1	1165	24.9	1165	15.3
1160	65.7	1160	43.2	1160	25.1	1160	15.4
1155	65.7	1155	43.3	1155	25.2	1155	15.5
1150	65.7	1150	43.4	1150	25.4	1150	15.6
1145	65.6	1145	43.4	1145	25.5	1145	15.7
1140	65.6	1140	43.7	1140	25.7	1140	15.9
1135	65.6	1135	43.8	1135	25.8	1135	16
1130	65.6	1130	44	1130	25.9	1130	16.1
1125	65.6	1125	43.9	1125	26.1	1125	16.2
1120	65.6	1120	44	1120	26.2	1120	16.3
1115	65.6	1115	44.1	1115	26.4	1115	16.5
1110	65.6	1110	44.1	1110	26.6	1110	16.6
1105	65.5	1105	43.8	1105	26.7	1105	16.7
1100	65.5	1100	43.8	1100	26.9	1100	16.9
1095	65.5	1095	43.9	1095	27.1	1095	17
1090	65.5	1090	44	1090	27.3	1090	17.1
1085	65.4	1085	44.1	1085	27.5	1085	17.2
1080	65.4	1080	44	1080	27.6	1080	17.4
1075	65.4	1075	44.1	1075	27.9	1075	17.5
1070	65.4	1070	43.9	1070	28	1070	17.7
1065	65.4	1065	44	1065	28.3	1065	17.8
1060	65.4	1060	44	1060	28.5	1060	18
1055	65.4	1055	44	1055	28.7	1055	18.1
1050	65.4	1050	44	1050	28.9	1050	18.3
1045	65.4	1045	44.1	1045	29.1	1045	18.5
1040	65.4	1040	44.3	1040	29.3	1040	18.7
1035	65.3	1035	44.4	1035	29.5	1035	18.8
1030	65.3	1030	44.3	1030	29.7	1030	19
1025	65.3	1025	44.2	1025	29.9	1025	19.2
1020	65.3	1020	44.5	1020	30.1	1020	19.4
1015	65.3	1015	44.6	1015	30.3	1015	19.6
1010	65.3	1010	44.6	1010	30.5	1010	19.8
1005	65.3	1005	44.6	1005	30.5	1005	19.9
1000	65.2	1000	45	1000	30.9	1000	20.2
995	65.2	995	44.9	995	31.1	995	20.4
990	65.2	990	45.1	990	31.2	990	20.6
985	65.2	985	45	985	31.6	985	20.8
980	65.2	980	44.8	980	31.7	980	21
975	65.2	975	45	975	32	975	21.2
970	65.3	970	44.8	970	32.3	970	21.4
965	65.3	965	44.4	965	32.5	965	21.5
960	65.3	960	44.8	960	32.8	960	21.8
955	65.3	955	44.7	955	32.9	955	22
950	65.3	950	45	950	33.2	950	22.2
945	65.4	945	45.1	945	33.3	945	22.4
940	65.4	940	45.1	940	33.6	940	22.6
935	65.4	935	45.1	935	33.7	935	22.9
930	65.4	930	45.4	930	34	930	23.1
925	65.4	925	44.9	925	34.2	925	23.3
920	65.5	920	45.4	920	34.5	920	23.6
915	65.6	915	45.3	915	34.8	915	23.8
910	65.6	910	45	910	35	910	24.1
905	65.6	905	45.1	905	35.3	905	24.4
900	65.6	900	45.8	900	35.6	900	24.6
895	65.6	895	45.4	895	35.7	895	24.8
890	65.5	890	46.3	890	36.1	890	25.3
885	65.5	885	46.3	885	36.1	885	25.4
880	65.5	880	46.8	880	36.1	880	25.6
875	65.3	875	47.3	875	36.7	875	25.9
870	65.3	870	48.2	870	36.7	870	26.1
865	65.5	865	46.4	865	36.7	865	26.3
860	65.7	860	47.1	860	37.1	860	26.6
855	66.2	855	47.1	855	37	855	26.8
850	66.6	850	47.4	850	37.5	850	27.2
845	66.5	845	47.1	845	37.9	845	27.7
840	66.5	840	47.4	840	38.1	840	28.1
835	66.5	835	46.7	835	38.7	835	28.4
830	66.5	830	48	830	39.4	830	28.9
825	66.7	825	47.9	825	39.8	825	29.4
820	66.4	820	47.5	820	40.1	820	29.5
815	66.1	815	47.2	815	40.4	815	29.9
810	66.5	810	47.1	810	40.6	810	30.4
805	66.7	805	47.1	805	40.8	805	30.6
800	67.1	800	47.4	800	40.9	800	30.9
795	67.1	795	47.7	795	41.1	795	31.2
790	67.1	790	47.8	790	41.3	790	31.5
785	67.1	785	48	785	41.6	785	32
780	67	780	48.4	780	41.9	780	32.3
775	67	775	48.5	775	42.2	775	32.1
770	67.1	770	48.3	770	42.4	770	32.7
765	66.9	765	48.2	765	42.7	765	33.2
760	66.9	760	48.3	760	43	760	33.6
755	67	755	48.3	755	43.3	755	34
750	66.9	750	48.4	750	43.6	750	34.2
745	67.1	745	48.3	745	43.9	745	34.5
740	67.2	740	48.5	740	44.1	740	35.1
735	67.3	735	48.7	735	44.2	735	35.5
730	67.3	730	48.5	730	44.3	730	35.8
725	67.4	725	48.5	725	44.5	725	36.3
720	67.4	720	48.6	720	44.7	720	36.6
715	67.6	715	48.7	715	44.7	715	37.1
710	67.7	710	48.7	710	44.9	710	37.4
705	67.7	705	48.5	705	45	705	37.6
700	67.8	700	48.5	700	45.3	700	37.6
695	67.8	695	48.6	695	45.4	695	37.8
690	67.9	690	48.9	690	45.4	690	37.9
685	67.9	685	48.8	685	45.4	685	38.1
680	67.9	680	48.6	680	45.4	680	38.3
675	67.7	675	48.5	675	45.4	675	38.5
670	67.6	670	48.6	670	45.4	670	38.9
665	67.6	665	48.7	665	45.4	665	39.1
660	67.5	660	48.7	660	45.3	660	39.1
655	67.4	655	48.4	655	45.2	655	39.2
650	67.2	650	48.2	650	45.1	650	39.2
645	67.1	645	48.3	645	45	645	39.2
640	67	640	48.1	640	44.8	640	39.1
635	66.7	635	48.1	635	44.7	635	38.8
630	66.5	630	47.9	630	44.4	630	38.5
625	66.2	625	47.9	625	44.3	625	38.4
620	65.8	620	47.9	620	44.1	620	38.1
615	65.5	615	47.9	615	44	615	37.8
610	65.1	610	47.7	610	43.8	610	37.4
605	64.8	605	47.7	605	43.6	605	37
600	64.4	600	47.4	600	43.3	600	36.6
595	64	595	47.2	595	42.9	595	36.1
590	63.6	590	47	590	42.6	590	35.5
585	63.2	585	46.7	585	42.2	585	34.9
580	62.7	580	46.6	580	41.7	580	34.3
575	62.3	575	46.2	575	41.3	575	33.6
570	61.9	570	46	570	40.9	570	32.8
565	61.4	565	45.5	565	40.4	565	32.2
560	61	560	45.2	560	40	560	31.3
555	60.6	555	44.8	555	39.3	555	30.3
550	60.2	550	44.4	550	38.6	550	29.3
545	59.8	545	44.1	545	37.8	545	28.2
540	59.5	540	43.8	540	37	540	27
535	59.2	535	43.3	535	36.2	535	25.8
530	58.9	530	43.1	530	35.1	530	24.5
525	58.5	525	42.6	525	34	525	23.4
520	58.1	520	42.3	520	32.9	520	22
515	57.9	515	41.7	515	31.6	515	20.6
510	57.5	510	41.2	510	30.4	510	19.5
505	57	505	40.7	505	29	505	18.4
500	56.5	500	40.2	500	27.6	500	17.3
495	56.1	495	39.7	495	26	495	16.2
490	55.7	490	39	490	24.5	490	15.3
485	55.5	485	38.6	485	22.9	485	14.4
480	55	480	38.3	480	21.4	480	13.5
475	54.6	475	37.8	475	19.9	475	12.5
470	54.3	470	37.3	470	18.4	470	11.5
465	54.1	465	36.9	465	17	465	10.8
460	53.8	460	36.3	460	15.8	460	10
455	53.5	455	36.1	455	14.6	455	9.2
450	53.1	450	35.5	450	13.6	450	8.6
445	52.8	445	35.4	445	12.6	445	8
440	52.4	440	35	440	11.7	440	7.6
435	52.2	435	34.9	435	10.9	435	7.2
430	51.7	430	34.7	430	10.2	430	6.9
425	51.5	425	34.4	425	9.5	425	6.8
420	51.4	420	34.7	420	8.9	420	6.6
415	51.3	415	34.6	415	8.3	415	6.3
410	51.3	410	34	410	7.8	410	6.1
405	51.2	405	33.8	405	7.3	405	5.6
400	51.3	400	33.6	400	6.8	400	5.6
395	50.9	395	34.1	395	6.3	395	5.6
390	50.9	390	34.4	390	5.9	390	5.6
385	51.1	385	34.2	385	5.7	385	5.5
380	50.7	380	34.7	380	5.3	380	6
375	50.7	375	34.2	375	5	375	6.5
370	50.8	370	34.5	370	4.5	370	6.6
365	50.8	365	34.4	365	4.3	365	5.8

## Sheet: S1
Fig. b					Fig. d									Fig. e
	Tp	Ts	T			Transmittance				Transmittance					R(μm)
θ(°)	Transmittance	Transmittance	Transmittance		L/L*	R=79μm	R=69μm	R=117μm	R(μm)	L*=300μm	L*=250μm	L*=230μm			10	15	20	25	30	35	40	45	50	55	60	65	70	75	80	85	90	95	100	105	110	115	120	125	130	135	140	145	150	155	160	165	170	175	180
1	0.64372	0.64386	0.64379		1	0.865	0.91	0.82	10	0.792	0.85888	0.8986	L/L*	1	0.982	0.973	0.964	0.955	0.946	0.937	0.928	0.919	0.91	0.901	0.892	0.883	0.874	0.865	0.856	0.847	0.838	0.829	0.82	0.811	0.802	0.793	0.784	0.775	0.766	0.757	0.748	0.739	0.73	0.721	0.712	0.703	0.694	0.685	0.676
2	0.64299	0.64359	0.64329		0.97561	0.85416	0.89699	0.81133	12	0.7904	0.85658	0.89588		0.97561	0.96552	0.95695	0.94839	0.93982	0.93126	0.92269	0.91412	0.90556	0.89699	0.88842	0.87986	0.87129	0.86272	0.85416	0.84559	0.83703	0.82846	0.81989	0.81133	0.80276	0.79419	0.78563	0.77706	0.76849	0.75993	0.75136	0.7428	0.73423	0.72566	0.7171	0.70853	0.69996	0.6914	0.68283	0.67427
3	0.64179	0.64312	0.64245		0.95238	0.84408	0.8849	0.80327	14	0.7888	0.85427	0.89316		0.95238	0.9502	0.94204	0.93388	0.92571	0.91755	0.90939	0.90122	0.89306	0.8849	0.87673	0.86857	0.86041	0.85224	0.84408	0.83592	0.82776	0.81959	0.81143	0.80327	0.7951	0.78694	0.77878	0.77061	0.76245	0.75429	0.74612	0.73796	0.7298	0.72163	0.71347	0.70531	0.69714	0.68898	0.68082	0.67265
4	0.6401	0.64247	0.64128		0.93023	0.8347	0.87364	0.79576	16	0.7872	0.85197	0.89043		0.93023	0.93594	0.92816	0.92037	0.91258	0.90479	0.897	0.88922	0.88143	0.87364	0.86585	0.85806	0.85028	0.84249	0.8347	0.82691	0.81912	0.81134	0.80355	0.79576	0.78797	0.78018	0.7724	0.76461	0.75682	0.74903	0.74124	0.73346	0.72567	0.71788	0.71009	0.7023	0.69452	0.68673	0.67894	0.67115
5	0.63794	0.64163	0.63978		0.90909	0.82595	0.86314	0.78876	18	0.7856	0.84966	0.88771		0.90909	0.92264	0.91521	0.90777	0.90033	0.89289	0.88545	0.87802	0.87058	0.86314	0.8557	0.84826	0.84083	0.83339	0.82595	0.81851	0.81107	0.80364	0.7962	0.78876	0.78132	0.77388	0.76645	0.75901	0.75157	0.74413	0.73669	0.72926	0.72182	0.71438	0.70694	0.6995	0.69207	0.68463	0.67719	0.66975
6	0.6353	0.64061	0.63795		0.88889	0.81778	0.85333	0.78222	20	0.784	0.84736	0.88499		0.88889	0.91022	0.90311	0.896	0.88889	0.88178	0.87467	0.86756	0.86044	0.85333	0.84622	0.83911	0.832	0.82489	0.81778	0.81067	0.80356	0.79644	0.78933	0.78222	0.77511	0.768	0.76089	0.75378	0.74667	0.73956	0.73244	0.72533	0.71822	0.71111	0.704	0.69689	0.68978	0.68267	0.67556	0.66844
7	0.63218	0.6394	0.63579		0.86957	0.81013	0.84416	0.77611	22	0.7824	0.84506	0.88227		0.86957	0.8986	0.8918	0.88499	0.87819	0.87138	0.86457	0.85777	0.85096	0.84416	0.83735	0.83055	0.82374	0.81694	0.81013	0.80333	0.79652	0.78972	0.78291	0.77611	0.7693	0.7625	0.75569	0.74888	0.74208	0.73527	0.72847	0.72166	0.71486	0.70805	0.70125	0.69444	0.68764	0.68083	0.67403	0.66722
8	0.6286	0.638	0.6333		0.85106	0.80297	0.83556	0.77038	24	0.7808	0.84275	0.87955		0.85106	0.88771	0.8812	0.87468	0.86816	0.86164	0.85512	0.8486	0.84208	0.83556	0.82904	0.82253	0.81601	0.80949	0.80297	0.79645	0.78993	0.78341	0.77689	0.77038	0.76386	0.75734	0.75082	0.7443	0.73778	0.73126	0.72474	0.71823	0.71171	0.70519	0.69867	0.69215	0.68563	0.67911	0.67259	0.66608
9	0.62455	0.63641	0.63048		0.83333	0.79625	0.8275	0.765	26	0.7792	0.84045	0.87682		0.83333	0.8775	0.87125	0.865	0.85875	0.8525	0.84625	0.84	0.83375	0.8275	0.82125	0.815	0.80875	0.8025	0.79625	0.79	0.78375	0.7775	0.77125	0.765	0.75875	0.7525	0.74625	0.74	0.73375	0.7275	0.72125	0.715	0.70875	0.7025	0.69625	0.69	0.68375	0.6775	0.67125	0.665
10	0.62005	0.63463	0.62734		0.81633	0.78994	0.81993	0.75995	28	0.7776	0.83814	0.8741		0.81633	0.86791	0.86191	0.85591	0.84991	0.84392	0.83792	0.83192	0.82592	0.81993	0.81393	0.80793	0.80193	0.79594	0.78994	0.78394	0.77794	0.77195	0.76595	0.75995	0.75395	0.74796	0.74196	0.73596	0.72996	0.72397	0.71797	0.71197	0.70597	0.69998	0.69398	0.68798	0.68198	0.67599	0.66999	0.66399
11	0.61509	0.63266	0.62387		0.8	0.784	0.8128	0.7552	30	0.776	0.83584	0.87138		0.8	0.85888	0.85312	0.84736	0.8416	0.83584	0.83008	0.82432	0.81856	0.8128	0.80704	0.80128	0.79552	0.78976	0.784	0.77824	0.77248	0.76672	0.76096	0.7552	0.74944	0.74368	0.73792	0.73216	0.7264	0.72064	0.71488	0.70912	0.70336	0.6976	0.69184	0.68608	0.68032	0.67456	0.6688	0.66304
12	0.60967	0.63049	0.62008		0.78431	0.77841	0.80609	0.75073	32	0.7744	0.83354	0.86866		0.78431	0.85038	0.84484	0.83931	0.83377	0.82824	0.8227	0.81716	0.81163	0.80609	0.80055	0.79502	0.78948	0.78394	0.77841	0.77287	0.76734	0.7618	0.75626	0.75073	0.74519	0.73965	0.73412	0.72858	0.72304	0.71751	0.71197	0.70644	0.7009	0.69536	0.68983	0.68429	0.67875	0.67322	0.66768	0.66215
13	0.60382	0.62814	0.61598		0.76923	0.77314	0.79976	0.74651	34	0.7728	0.83123	0.86594		0.76923	0.84237	0.83704	0.83172	0.82639	0.82107	0.81574	0.81041	0.80509	0.79976	0.79444	0.78911	0.78379	0.77846	0.77314	0.76781	0.76249	0.75716	0.75183	0.74651	0.74118	0.73586	0.73053	0.72521	0.71988	0.71456	0.70923	0.70391	0.69858	0.69325	0.68793	0.6826	0.67728	0.67195	0.66663	0.6613
14	0.59753	0.62559	0.61156		0.75472	0.76816	0.79379	0.74253	36	0.7712	0.82893	0.86321		0.75472	0.8348	0.82968	0.82455	0.81942	0.8143	0.80917	0.80404	0.79892	0.79379	0.78867	0.78354	0.77841	0.77329	0.76816	0.76303	0.75791	0.75278	0.74765	0.74253	0.7374	0.73227	0.72715	0.72202	0.7169	0.71177	0.70664	0.70152	0.69639	0.69126	0.68614	0.68101	0.67588	0.67076	0.66563	0.66051
15	0.59082	0.62284	0.60683		0.74074	0.76346	0.78815	0.73877	38	0.7696	0.82662	0.86049		0.74074	0.82765	0.82272	0.81778	0.81284	0.8079	0.80296	0.79802	0.79309	0.78815	0.78321	0.77827	0.77333	0.7684	0.76346	0.75852	0.75358	0.74864	0.7437	0.73877	0.73383	0.72889	0.72395	0.71901	0.71407	0.70914	0.7042	0.69926	0.69432	0.68938	0.68444	0.67951	0.67457	0.66963	0.66469	0.65975
16	0.58369	0.61989	0.60179		0.72727	0.75901	0.78281	0.73521	40	0.768	0.82432	0.85777		0.72727	0.82089	0.81613	0.81137	0.80661	0.80185	0.79709	0.79233	0.78757	0.78281	0.77805	0.77329	0.76853	0.76377	0.75901	0.75425	0.74949	0.74473	0.73997	0.73521	0.73045	0.72569	0.72093	0.71617	0.7114	0.70664	0.70188	0.69712	0.69236	0.6876	0.68284	0.67808	0.67332	0.66856	0.6638	0.65904
17	0.57614	0.61675	0.59645		0.71429	0.7548	0.77776	0.73184	42	0.7664	0.82202	0.85505		0.71429	0.81449	0.8099	0.80531	0.80071	0.79612	0.79153	0.78694	0.78235	0.77776	0.77316	0.76857	0.76398	0.75939	0.7548	0.7502	0.74561	0.74102	0.73643	0.73184	0.72724	0.72265	0.71806	0.71347	0.70888	0.70429	0.69969	0.6951	0.69051	0.68592	0.68133	0.67673	0.67214	0.66755	0.66296	0.65837
18	0.5682	0.61341	0.5908		0.70175	0.7508	0.77296	0.72864	44	0.7648	0.81971	0.85233		0.70175	0.80842	0.80399	0.79956	0.79512	0.79069	0.78626	0.78183	0.7774	0.77296	0.76853	0.7641	0.75967	0.75524	0.7508	0.74637	0.74194	0.73751	0.73307	0.72864	0.72421	0.71978	0.71535	0.71091	0.70648	0.70205	0.69762	0.69319	0.68875	0.68432	0.67989	0.67546	0.67102	0.66659	0.66216	0.65773
19	0.55987	0.60986	0.58486		0.68966	0.74702	0.76842	0.72561	46	0.7632	0.81741	0.8496		0.68966	0.80266	0.79838	0.7941	0.78982	0.78554	0.78126	0.77698	0.7727	0.76842	0.76414	0.75986	0.75558	0.7513	0.74702	0.74273	0.73845	0.73417	0.72989	0.72561	0.72133	0.71705	0.71277	0.70849	0.70421	0.69993	0.69565	0.69137	0.68709	0.68281	0.67853	0.67424	0.66996	0.66568	0.6614	0.65712
20	0.55115	0.60611	0.57863		0.67797	0.74342	0.7641	0.72273	48	0.7616	0.8151	0.84688		0.67797	0.7972	0.79306	0.78892	0.78479	0.78065	0.77651	0.77238	0.76824	0.7641	0.75997	0.75583	0.75169	0.74756	0.74342	0.73928	0.73515	0.73101	0.72687	0.72273	0.7186	0.71446	0.71032	0.70619	0.70205	0.69791	0.69378	0.68964	0.6855	0.68137	0.67723	0.67309	0.66896	0.66482	0.66068	0.65655
21	0.54207	0.60215	0.57211		0.66667	0.74	0.76	0.72	50	0.76	0.8128	0.84416		0.66667	0.792	0.788	0.784	0.78	0.776	0.772	0.768	0.764	0.76	0.756	0.752	0.748	0.744	0.74	0.736	0.732	0.728	0.724	0.72	0.716	0.712	0.708	0.704	0.7	0.696	0.692	0.688	0.684	0.68	0.676	0.672	0.668	0.664	0.66	0.656
22	0.53264	0.59798	0.56531		0.65574	0.73675	0.7561	0.7174	52	0.7584	0.8105	0.84144		0.65574	0.78706	0.78319	0.77932	0.77545	0.77158	0.76771	0.76384	0.75997	0.7561	0.75223	0.74836	0.74449	0.74062	0.73675	0.73288	0.72901	0.72514	0.72127	0.7174	0.71353	0.70966	0.70579	0.70192	0.69805	0.69418	0.69031	0.68644	0.68257	0.6787	0.67483	0.67096	0.66709	0.66322	0.65935	0.65548
23	0.52286	0.59361	0.55823		0.64516	0.73365	0.75238	0.71492	54	0.7568	0.80819	0.83871		0.64516	0.78235	0.77861	0.77486	0.77111	0.76737	0.76362	0.75988	0.75613	0.75238	0.74864	0.74489	0.74114	0.7374	0.73365	0.72991	0.72616	0.72241	0.71867	0.71492	0.71118	0.70743	0.70368	0.69994	0.69619	0.69245	0.6887	0.68495	0.68121	0.67746	0.67371	0.66997	0.66622	0.66248	0.65873	0.65498
24	0.51275	0.58902	0.55088		0.63492	0.7307	0.74884	0.71256	56	0.7552	0.80589	0.83599		0.63492	0.77787	0.77424	0.77061	0.76698	0.76336	0.75973	0.7561	0.75247	0.74884	0.74522	0.74159	0.73796	0.73433	0.7307	0.72707	0.72345	0.71982	0.71619	0.71256	0.70893	0.70531	0.70168	0.69805	0.69442	0.69079	0.68717	0.68354	0.67991	0.67628	0.67265	0.66902	0.6654	0.66177	0.65814	0.65451
25	0.50233	0.58421	0.54327		0.625	0.72789	0.74547	0.71031	58	0.7536	0.80358	0.83327		0.625	0.77359	0.77008	0.76656	0.76305	0.75953	0.75602	0.7525	0.74898	0.74547	0.74195	0.73844	0.73492	0.73141	0.72789	0.72437	0.72086	0.71734	0.71383	0.71031	0.7068	0.70328	0.69977	0.69625	0.69273	0.68922	0.6857	0.68219	0.67867	0.67516	0.67164	0.66812	0.66461	0.66109	0.65758	0.65406
26	0.4916	0.57919	0.5354		0.61538	0.72521	0.74225	0.70817	60	0.752	0.80128	0.83055		0.61538	0.76951	0.76611	0.7627	0.75929	0.75588	0.75247	0.74907	0.74566	0.74225	0.73884	0.73543	0.73202	0.72862	0.72521	0.7218	0.71839	0.71498	0.71157	0.70817	0.70476	0.70135	0.69794	0.69453	0.69112	0.68772	0.68431	0.6809	0.67749	0.67408	0.67067	0.66727	0.66386	0.66045	0.65704	0.65363
27	0.48059	0.57395	0.52727		0.60606	0.72264	0.73917	0.70612	62	0.7504	0.79898	0.82783		0.60606	0.76562	0.76231	0.75901	0.7557	0.7524	0.74909	0.74579	0.74248	0.73917	0.73587	0.73256	0.72926	0.72595	0.72264	0.71934	0.71603	0.71273	0.70942	0.70612	0.70281	0.6995	0.6962	0.69289	0.68959	0.68628	0.68298	0.67967	0.67636	0.67306	0.66975	0.66645	0.66314	0.65983	0.65653	0.65322
28	0.46932	0.56849	0.5189		0.59701	0.7202	0.73624	0.70416	64	0.7488	0.79667	0.8251		0.59701	0.7619	0.75869	0.75548	0.75227	0.74907	0.74586	0.74265	0.73944	0.73624	0.73303	0.72982	0.72661	0.7234	0.7202	0.71699	0.71378	0.71057	0.70736	0.70416	0.70095	0.69774	0.69453	0.69133	0.68812	0.68491	0.6817	0.67849	0.67529	0.67208	0.66887	0.66566	0.66245	0.65925	0.65604	0.65283
29	0.45779	0.5628	0.51029		0.58824	0.71785	0.73343	0.70228	66	0.7472	0.79437	0.82238		0.58824	0.75834	0.75522	0.75211	0.749	0.74588	0.74277	0.73965	0.73654	0.73343	0.73031	0.7272	0.72408	0.72097	0.71785	0.71474	0.71163	0.70851	0.7054	0.70228	0.69917	0.69606	0.69294	0.68983	0.68671	0.6836	0.68048	0.67737	0.67426	0.67114	0.66803	0.66491	0.6618	0.65869	0.65557	0.65246
30	0.44602	0.55689	0.50145		0.57971	0.71561	0.73074	0.70049	68	0.7456	0.79206	0.81966		0.57971	0.75493	0.75191	0.74888	0.74586	0.74284	0.73981	0.73679	0.73376	0.73074	0.72771	0.72469	0.72166	0.71864	0.71561	0.71259	0.70957	0.70654	0.70352	0.70049	0.69747	0.69444	0.69142	0.68839	0.68537	0.68234	0.67932	0.67629	0.67327	0.67025	0.66722	0.6642	0.66117	0.65815	0.65512	0.6521
31	0.43404	0.55074	0.49239		0.57143	0.71347	0.72816	0.69878	70	0.744	0.78976	0.81694		0.57143	0.75167	0.74873	0.7458	0.74286	0.73992	0.73698	0.73404	0.7311	0.72816	0.72522	0.72229	0.71935	0.71641	0.71347	0.71053	0.70759	0.70465	0.70171	0.69878	0.69584	0.6929	0.68996	0.68702	0.68408	0.68114	0.6782	0.67527	0.67233	0.66939	0.66645	0.66351	0.66057	0.65763	0.65469	0.65176
32	0.42186	0.54437	0.48312		0.56338	0.71141	0.7257	0.69713	72	0.7424	0.78746	0.81422		0.56338	0.74855	0.74569	0.74284	0.73998	0.73712	0.73427	0.73141	0.72855	0.7257	0.72284	0.71998	0.71713	0.71427	0.71141	0.70856	0.7057	0.70284	0.69999	0.69713	0.69427	0.69142	0.68856	0.68571	0.68285	0.67999	0.67714	0.67428	0.67142	0.66857	0.66571	0.66285	0.66	0.65714	0.65428	0.65143
33	0.4095	0.53776	0.47363		0.55556	0.70944	0.72333	0.69556	74	0.7408	0.78515	0.81149		0.55556	0.74556	0.74278	0.74	0.73722	0.73444	0.73167	0.72889	0.72611	0.72333	0.72056	0.71778	0.715	0.71222	0.70944	0.70667	0.70389	0.70111	0.69833	0.69556	0.69278	0.69	0.68722	0.68444	0.68167	0.67889	0.67611	0.67333	0.67056	0.66778	0.665	0.66222	0.65944	0.65667	0.65389	0.65111
34	0.39699	0.53091	0.46395		0.54795	0.70755	0.72107	0.69404	76	0.7392	0.78285	0.80877		0.54795	0.74268	0.73998	0.73728	0.73458	0.73187	0.72917	0.72647	0.72377	0.72107	0.71836	0.71566	0.71296	0.71026	0.70755	0.70485	0.70215	0.69945	0.69675	0.69404	0.69134	0.68864	0.68594	0.68324	0.68053	0.67783	0.67513	0.67243	0.66972	0.66702	0.66432	0.66162	0.65892	0.65621	0.65351	0.65081
35	0.38433	0.52383	0.45408		0.54054	0.70574	0.71889	0.69259	78	0.7376	0.78054	0.80605		0.54054	0.73993	0.7373	0.73467	0.73204	0.72941	0.72678	0.72415	0.72152	0.71889	0.71626	0.71363	0.711	0.70837	0.70574	0.70311	0.70048	0.69785	0.69522	0.69259	0.68996	0.68733	0.6847	0.68207	0.67944	0.67682	0.67419	0.67156	0.66893	0.6663	0.66367	0.66104	0.65841	0.65578	0.65315	0.65052
36	0.37156	0.5165	0.44403		0.53333	0.704	0.7168	0.6912	80	0.736	0.77824	0.80333		0.53333	0.73728	0.73472	0.73216	0.7296	0.72704	0.72448	0.72192	0.71936	0.7168	0.71424	0.71168	0.70912	0.70656	0.704	0.70144	0.69888	0.69632	0.69376	0.6912	0.68864	0.68608	0.68352	0.68096	0.6784	0.67584	0.67328	0.67072	0.66816	0.6656	0.66304	0.66048	0.65792	0.65536	0.6528	0.65024
37	0.35869	0.50894	0.43381		0.52632	0.70233	0.71479	0.68986	82	0.7344	0.77594	0.8006		0.52632	0.73474	0.73224	0.72975	0.72726	0.72476	0.72227	0.71978	0.71729	0.71479	0.7123	0.70981	0.70731	0.70482	0.70233	0.69983	0.69734	0.69485	0.69235	0.68986	0.68737	0.68488	0.68238	0.67989	0.6774	0.6749	0.67241	0.66992	0.66742	0.66493	0.66244	0.65994	0.65745	0.65496	0.65247	0.64997
38	0.34574	0.50112	0.42343		0.51948	0.70072	0.71286	0.68857	84	0.7328	0.77363	0.79788		0.51948	0.73229	0.72986	0.72743	0.72501	0.72258	0.72015	0.71772	0.71529	0.71286	0.71043	0.708	0.70558	0.70315	0.70072	0.69829	0.69586	0.69343	0.691	0.68857	0.68615	0.68372	0.68129	0.67886	0.67643	0.674	0.67157	0.66914	0.66672	0.66429	0.66186	0.65943	0.657	0.65457	0.65214	0.64971
39	0.33274	0.49306	0.4129		0.51282	0.69917	0.71101	0.68734	86	0.7312	0.77133	0.79516		0.51282	0.72994	0.72757	0.72521	0.72284	0.72047	0.71811	0.71574	0.71337	0.71101	0.70864	0.70627	0.70391	0.70154	0.69917	0.6968	0.69444	0.69207	0.6897	0.68734	0.68497	0.6826	0.68024	0.67787	0.6755	0.67314	0.67077	0.6684	0.66604	0.66367	0.6613	0.65893	0.65657	0.6542	0.65183	0.64947
40	0.31972	0.48475	0.40223		0.50633	0.69768	0.70922	0.68615	88	0.7296	0.76902	0.79244		0.50633	0.72768	0.72537	0.72306	0.72076	0.71845	0.71614	0.71383	0.71153	0.70922	0.70691	0.70461	0.7023	0.69999	0.69768	0.69538	0.69307	0.69076	0.68845	0.68615	0.68384	0.68153	0.67922	0.67692	0.67461	0.6723	0.67	0.66769	0.66538	0.66307	0.66077	0.65846	0.65615	0.65384	0.65154	0.64923
41	0.30668	0.47619	0.39144		0.5	0.69625	0.7075	0.685	90	0.728	0.76672	0.78972		0.5	0.7255	0.72325	0.721	0.71875	0.7165	0.71425	0.712	0.70975	0.7075	0.70525	0.703	0.70075	0.6985	0.69625	0.694	0.69175	0.6895	0.68725	0.685	0.68275	0.6805	0.67825	0.676	0.67375	0.6715	0.66925	0.667	0.66475	0.6625	0.66025	0.658	0.65575	0.6535	0.65125	0.649
42	0.29367	0.46738	0.38052		0.49383	0.69487	0.70584	0.6839	92	0.7264	0.76442	0.78699		0.49383	0.7234	0.72121	0.71901	0.71682	0.71462	0.71243	0.71023	0.70804	0.70584	0.70365	0.70145	0.69926	0.69706	0.69487	0.69267	0.69048	0.68829	0.68609	0.6839	0.6817	0.67951	0.67731	0.67512	0.67292	0.67073	0.66853	0.66634	0.66414	0.66195	0.65975	0.65756	0.65536	0.65317	0.65097	0.64878
43	0.28069	0.45832	0.3695		0.4878	0.69354	0.70425	0.68283	94	0.7248	0.76211	0.78427		0.4878	0.72138	0.71924	0.7171	0.71496	0.71281	0.71067	0.70853	0.70639	0.70425	0.70211	0.69996	0.69782	0.69568	0.69354	0.6914	0.68926	0.68711	0.68497	0.68283	0.68069	0.67855	0.67641	0.67427	0.67212	0.66998	0.66784	0.6657	0.66356	0.66142	0.65927	0.65713	0.65499	0.65285	0.65071	0.64857
44	0.26778	0.449	0.35839		0.48193	0.69226	0.70271	0.68181	96	0.7232	0.75981	0.78155		0.48193	0.71943	0.71734	0.71525	0.71316	0.71107	0.70898	0.70689	0.7048	0.70271	0.70062	0.69853	0.69644	0.69435	0.69226	0.69017	0.68808	0.68599	0.6839	0.68181	0.67972	0.67763	0.67553	0.67344	0.67135	0.66926	0.66717	0.66508	0.66299	0.6609	0.65881	0.65672	0.65463	0.65254	0.65045	0.64836
45	0.25496	0.43943	0.34719		0.47619	0.69102	0.70122	0.68082	98	0.7216	0.7575	0.77883		0.47619	0.71755	0.71551	0.71347	0.71143	0.70939	0.70735	0.70531	0.70327	0.70122	0.69918	0.69714	0.6951	0.69306	0.69102	0.68898	0.68694	0.6849	0.68286	0.68082	0.67878	0.67673	0.67469	0.67265	0.67061	0.66857	0.66653	0.66449	0.66245	0.66041	0.65837	0.65633	0.65429	0.65224	0.6502	0.64816
46	0.24225	0.4296	0.33593		0.47059	0.68983	0.69979	0.67986	100	0.72	0.7552	0.77611		0.47059	0.71574	0.71374	0.71175	0.70976	0.70776	0.70577	0.70378	0.70179	0.69979	0.6978	0.69581	0.69381	0.69182	0.68983	0.68783	0.68584	0.68385	0.68185	0.67986	0.67787	0.67588	0.67388	0.67189	0.6699	0.6679	0.66591	0.66392	0.66192	0.65993	0.65794	0.65594	0.65395	0.65196	0.64997	0.64797
47	0.22968	0.41952	0.3246		0.46512	0.68867	0.69841	0.67894	102	0.7184	0.7529	0.77338		0.46512	0.71399	0.71204	0.71009	0.70814	0.7062	0.70425	0.7023	0.70036	0.69841	0.69646	0.69452	0.69257	0.69062	0.68867	0.68673	0.68478	0.68283	0.68089	0.67894	0.67699	0.67505	0.6731	0.67115	0.6692	0.66726	0.66531	0.66336	0.66142	0.65947	0.65752	0.65558	0.65363	0.65168	0.64973	0.64779
48	0.21727	0.40919	0.31323		0.45977	0.68756	0.69707	0.67805	104	0.7168	0.75059	0.77066		0.45977	0.71229	0.71039	0.70849	0.70659	0.70468	0.70278	0.70088	0.69898	0.69707	0.69517	0.69327	0.69137	0.68946	0.68756	0.68566	0.68376	0.68185	0.67995	0.67805	0.67615	0.67424	0.67234	0.67044	0.66854	0.66663	0.66473	0.66283	0.66093	0.65902	0.65712	0.65522	0.65332	0.65141	0.64951	0.64761
49	0.20504	0.39861	0.30183		0.45455	0.68649	0.69579	0.67719	106	0.7152	0.74829	0.76794		0.45455	0.71066	0.7088	0.70694	0.70508	0.70322	0.70136	0.6995	0.69764	0.69579	0.69393	0.69207	0.69021	0.68835	0.68649	0.68463	0.68277	0.68091	0.67905	0.67719	0.67533	0.67347	0.67161	0.66975	0.66789	0.66603	0.66417	0.66231	0.66045	0.6586	0.65674	0.65488	0.65302	0.65116	0.6493	0.64744
50	0.19303	0.38778	0.29041		0.44944	0.68545	0.69454	0.67636	108	0.7136	0.74598	0.76522		0.44944	0.70908	0.70726	0.70545	0.70363	0.70181	0.69999	0.69817	0.69636	0.69454	0.69272	0.6909	0.68908	0.68727	0.68545	0.68363	0.68181	0.67999	0.67818	0.67636	0.67454	0.67272	0.67091	0.66909	0.66727	0.66545	0.66363	0.66182	0.66	0.65818	0.65636	0.65454	0.65273	0.65091	0.64909	0.64727
51	0.18124	0.37671	0.27898		0.44444	0.68444	0.69333	0.67556	110	0.712	0.74368	0.7625		0.44444	0.70756	0.70578	0.704	0.70222	0.70044	0.69867	0.69689	0.69511	0.69333	0.69156	0.68978	0.688	0.68622	0.68444	0.68267	0.68089	0.67911	0.67733	0.67556	0.67378	0.672	0.67022	0.66844	0.66667	0.66489	0.66311	0.66133	0.65956	0.65778	0.656	0.65422	0.65244	0.65067	0.64889	0.64711
52	0.16971	0.3654	0.26755		0.43956	0.68347	0.69217	0.67478	112	0.7104	0.74138	0.75977		0.43956	0.70608	0.70434	0.7026	0.70086	0.69912	0.69738	0.69565	0.69391	0.69217	0.69043	0.68869	0.68695	0.68521	0.68347	0.68173	0.68	0.67826	0.67652	0.67478	0.67304	0.6713	0.66956	0.66782	0.66608	0.66434	0.66261	0.66087	0.65913	0.65739	0.65565	0.65391	0.65217	0.65043	0.64869	0.64696
53	0.15846	0.35385	0.25615		0.43478	0.68253	0.69104	0.67403	114	0.7088	0.73907	0.75705		0.43478	0.70465	0.70295	0.70125	0.69955	0.69784	0.69614	0.69444	0.69274	0.69104	0.68934	0.68764	0.68594	0.68423	0.68253	0.68083	0.67913	0.67743	0.67573	0.67403	0.67233	0.67062	0.66892	0.66722	0.66552	0.66382	0.66212	0.66042	0.65871	0.65701	0.65531	0.65361	0.65191	0.65021	0.64851	0.64681
54	0.1475	0.34207	0.24478		0.43011	0.68162	0.68995	0.6733	116	0.7072	0.73677	0.75433		0.43011	0.70327	0.7016	0.69994	0.69827	0.69661	0.69494	0.69328	0.69161	0.68995	0.68828	0.68662	0.68495	0.68329	0.68162	0.67996	0.67829	0.67663	0.67496	0.6733	0.67163	0.66997	0.6683	0.66664	0.66497	0.66331	0.66164	0.65998	0.65831	0.65665	0.65498	0.65332	0.65165	0.64999	0.64832	0.64666
55	0.13686	0.33007	0.23347		0.42553	0.68074	0.68889	0.67259	118	0.7056	0.73446	0.75161		0.42553	0.70193	0.7003	0.69867	0.69704	0.69541	0.69378	0.69215	0.69052	0.68889	0.68726	0.68563	0.684	0.68237	0.68074	0.67911	0.67748	0.67585	0.67422	0.67259	0.67096	0.66933	0.6677	0.66608	0.66445	0.66282	0.66119	0.65956	0.65793	0.6563	0.65467	0.65304	0.65141	0.64978	0.64815	0.64652
56	0.12656	0.31786	0.22221		0.42105	0.67989	0.68787	0.67191	120	0.704	0.73216	0.74888		0.42105	0.70063	0.69904	0.69744	0.69584	0.69425	0.69265	0.69106	0.68946	0.68787	0.68627	0.68468	0.68308	0.68148	0.67989	0.67829	0.6767	0.6751	0.67351	0.67191	0.67032	0.66872	0.66712	0.66553	0.66393	0.66234	0.66074	0.65915	0.65755	0.65596	0.65436	0.65276	0.65117	0.64957	0.64798	0.64638
57	0.11661	0.30545	0.21103		0.41667	0.67906	0.68688	0.67125	122	0.7024	0.72986	0.74616		0.41667	0.69937	0.69781	0.69625	0.69469	0.69312	0.69156	0.69	0.68844	0.68688	0.68531	0.68375	0.68219	0.68063	0.67906	0.6775	0.67594	0.67437	0.67281	0.67125	0.66969	0.66812	0.66656	0.665	0.66344	0.66187	0.66031	0.65875	0.65719	0.65563	0.65406	0.6525	0.65094	0.64938	0.64781	0.64625
58	0.10704	0.29284	0.19994		0.41237	0.67826	0.68591	0.67061	124	0.7008	0.72755	0.74344		0.41237	0.69816	0.69663	0.6951	0.69357	0.69204	0.6905	0.68897	0.68744	0.68591	0.68438	0.68285	0.68132	0.67979	0.67826	0.67673	0.6752	0.67367	0.67214	0.67061	0.66908	0.66755	0.66602	0.66449	0.66296	0.66143	0.6599	0.65837	0.65683	0.6553	0.65377	0.65224	0.65071	0.64918	0.64765	0.64612
59	0.09786	0.28006	0.18896		0.40816	0.67748	0.68498	0.66999	126	0.6992	0.72525	0.74072		0.40816	0.69698	0.69548	0.69398	0.69248	0.69098	0.68948	0.68798	0.68648	0.68498	0.68348	0.68198	0.68048	0.67898	0.67748	0.67599	0.67449	0.67299	0.67149	0.66999	0.66849	0.66699	0.66549	0.66399	0.66249	0.66099	0.65949	0.65799	0.65649	0.65499	0.65349	0.652	0.6505	0.649	0.6475	0.646
60	0.08908	0.26712	0.1781		0.40404	0.67673	0.68408	0.66938	128	0.6976	0.72294	0.738		0.40404	0.69583	0.69436	0.69289	0.69142	0.68995	0.68848	0.68702	0.68555	0.68408	0.68261	0.68114	0.67967	0.6782	0.67673	0.67526	0.67379	0.67232	0.67085	0.66938	0.66792	0.66645	0.66498	0.66351	0.66204	0.66057	0.6591	0.65763	0.65616	0.65469	0.65322	0.65175	0.65028	0.64882	0.64735	0.64588
61	0.08071	0.25404	0.16738		0.4	0.676	0.6832	0.6688	130	0.696	0.72064	0.73527		0.4	0.69472	0.69328	0.69184	0.6904	0.68896	0.68752	0.68608	0.68464	0.6832	0.68176	0.68032	0.67888	0.67744	0.676	0.67456	0.67312	0.67168	0.67024	0.6688	0.66736	0.66592	0.66448	0.66304	0.6616	0.66016	0.65872	0.65728	0.65584	0.6544	0.65296	0.65152	0.65008	0.64864	0.6472	0.64576
62	0.07277	0.24084	0.15681		0.39604	0.67529	0.68235	0.66823	132	0.6944	0.71834	0.73255		0.39604	0.69364	0.69223	0.69082	0.68941	0.688	0.68658	0.68517	0.68376	0.68235	0.68094	0.67953	0.67811	0.6767	0.67529	0.67388	0.67247	0.67106	0.66964	0.66823	0.66682	0.66541	0.664	0.66259	0.66117	0.65976	0.65835	0.65694	0.65553	0.65412	0.6527	0.65129	0.64988	0.64847	0.64706	0.64565
63	0.06527	0.22754	0.14641		0.39216	0.6746	0.68152	0.66768	134	0.6928	0.71603	0.72983		0.39216	0.6926	0.69121	0.68983	0.68844	0.68706	0.68567	0.68429	0.68291	0.68152	0.68014	0.67875	0.67737	0.67599	0.6746	0.67322	0.67183	0.67045	0.66907	0.66768	0.6663	0.66491	0.66353	0.66215	0.66076	0.65938	0.65799	0.65661	0.65522	0.65384	0.65246	0.65107	0.64969	0.6483	0.64692	0.64554
64	0.05821	0.21417	0.13619		0.38835	0.67393	0.68072	0.66715	136	0.6912	0.71373	0.72711		0.38835	0.69158	0.69022	0.68886	0.68751	0.68615	0.68479	0.68343	0.68208	0.68072	0.67936	0.67801	0.67665	0.67529	0.67393	0.67258	0.67122	0.66986	0.6685	0.66715	0.66579	0.66443	0.66307	0.66172	0.66036	0.659	0.65765	0.65629	0.65493	0.65357	0.65222	0.65086	0.6495	0.64814	0.64679	0.64543
65	0.0516	0.20076	0.12618		0.38462	0.67328	0.67994	0.66663	138	0.6896	0.71142	0.72439		0.38462	0.69059	0.68926	0.68793	0.6866	0.68527	0.68393	0.6826	0.68127	0.67994	0.67861	0.67728	0.67595	0.67462	0.67328	0.67195	0.67062	0.66929	0.66796	0.66663	0.6653	0.66396	0.66263	0.6613	0.65997	0.65864	0.65731	0.65598	0.65464	0.65331	0.65198	0.65065	0.64932	0.64799	0.64666	0.64533
66	0.04544	0.18734	0.11639		0.38095	0.67265	0.67918	0.66612	140	0.688	0.70912	0.72166		0.38095	0.68963	0.68833	0.68702	0.68571	0.68441	0.6831	0.6818	0.68049	0.67918	0.67788	0.67657	0.67527	0.67396	0.67265	0.67135	0.67004	0.66873	0.66743	0.66612	0.66482	0.66351	0.6622	0.6609	0.65959	0.65829	0.65698	0.65567	0.65437	0.65306	0.65176	0.65045	0.64914	0.64784	0.64653	0.64522
67	0.03973	0.17395	0.10684		0.37736	0.67204	0.67845	0.66563	142	0.6864	0.70682	0.71894		0.37736	0.6887	0.68742	0.68614	0.68486	0.68357	0.68229	0.68101	0.67973	0.67845	0.67717	0.67588	0.6746	0.67332	0.67204	0.67076	0.66948	0.6682	0.66691	0.66563	0.66435	0.66307	0.66179	0.66051	0.65922	0.65794	0.65666	0.65538	0.6541	0.65282	0.65153	0.65025	0.64897	0.64769	0.64641	0.64513
68	0.03447	0.16064	0.09755		0.37383	0.67144	0.67773	0.66516	144	0.6848	0.70451	0.71622		0.37383	0.68779	0.68654	0.68528	0.68402	0.68276	0.68151	0.68025	0.67899	0.67773	0.67647	0.67522	0.67396	0.6727	0.67144	0.67019	0.66893	0.66767	0.66641	0.66516	0.6639	0.66264	0.66138	0.66012	0.65887	0.65761	0.65635	0.65509	0.65384	0.65258	0.65132	0.65006	0.6488	0.64755	0.64629	0.64503
69	0.02965	0.14744	0.08855		0.37037	0.67086	0.67704	0.66469	146	0.6832	0.70221	0.7135		0.37037	0.68691	0.68568	0.68444	0.68321	0.68198	0.68074	0.67951	0.67827	0.67704	0.6758	0.67457	0.67333	0.6721	0.67086	0.66963	0.6684	0.66716	0.66593	0.66469	0.66346	0.66222	0.66099	0.65975	0.65852	0.65728	0.65605	0.65481	0.65358	0.65235	0.65111	0.64988	0.64864	0.64741	0.64617	0.64494
70	0.02528	0.1344	0.07984		0.36697	0.6703	0.67636	0.66424	148	0.6816	0.6999	0.71078		0.36697	0.68606	0.68484	0.68363	0.68242	0.68121	0.68	0.67878	0.67757	0.67636	0.67515	0.67394	0.67272	0.67151	0.6703	0.66909	0.66788	0.66666	0.66545	0.66424	0.66303	0.66182	0.6606	0.65939	0.65818	0.65697	0.65576	0.65454	0.65333	0.65212	0.65091	0.6497	0.64848	0.64727	0.64606	0.64485
71	0.02132	0.12159	0.07146		0.36364	0.66975	0.6757	0.6638	150	0.68	0.6976	0.70805		0.36364	0.68522	0.68403	0.68284	0.68165	0.68046	0.67927	0.67808	0.67689	0.6757	0.67451	0.67332	0.67213	0.67094	0.66975	0.66856	0.66737	0.66618	0.66499	0.6638	0.66261	0.66142	0.66023	0.65904	0.65785	0.65666	0.65547	0.65428	0.65309	0.6519	0.65071	0.64952	0.64833	0.64714	0.64595	0.64476
72	0.01779	0.10906	0.06342		0.36036	0.66922	0.67506	0.66337	152	0.6784	0.6953	0.70533		0.36036	0.68441	0.68324	0.68207	0.68091	0.67974	0.67857	0.6774	0.67623	0.67506	0.67389	0.67272	0.67156	0.67039	0.66922	0.66805	0.66688	0.66571	0.66454	0.66337	0.66221	0.66104	0.65987	0.6587	0.65753	0.65636	0.65519	0.65402	0.65286	0.65169	0.65052	0.64935	0.64818	0.64701	0.64584	0.64467
73	0.01465	0.09687	0.05576		0.35714	0.6687	0.67444	0.66296	154	0.6768	0.69299	0.70261		0.35714	0.68362	0.68247	0.68133	0.68018	0.67903	0.67788	0.67673	0.67559	0.67444	0.67329	0.67214	0.67099	0.66985	0.6687	0.66755	0.6664	0.66526	0.66411	0.66296	0.66181	0.66066	0.65952	0.65837	0.65722	0.65607	0.65492	0.65378	0.65263	0.65148	0.65033	0.64918	0.64804	0.64689	0.64574	0.64459
74	0.0119	0.0851	0.0485		0.35398	0.66819	0.67383	0.66255	156	0.6752	0.69069	0.69989		0.35398	0.68285	0.68173	0.6806	0.67947	0.67834	0.67722	0.67609	0.67496	0.67383	0.6727	0.67158	0.67045	0.66932	0.66819	0.66707	0.66594	0.66481	0.66368	0.66255	0.66143	0.6603	0.65917	0.65804	0.65692	0.65579	0.65466	0.65353	0.65241	0.65128	0.65015	0.64902	0.64789	0.64677	0.64564	0.64451
75	0.00951	0.07381	0.04166		0.35088	0.6677	0.67324	0.66216	158	0.6736	0.68838	0.69716		0.35088	0.68211	0.681	0.67989	0.67878	0.67767	0.67657	0.67546	0.67435	0.67324	0.67213	0.67102	0.66992	0.66881	0.6677	0.66659	0.66548	0.66438	0.66327	0.66216	0.66105	0.65994	0.65884	0.65773	0.65662	0.65551	0.6544	0.6533	0.65219	0.65108	0.64997	0.64886	0.64776	0.64665	0.64554	0.64443
76	0.00747	0.06308	0.03527		0.34783	0.66722	0.67267	0.66178	160	0.672	0.68608	0.69444		0.34783	0.68138	0.68029	0.6792	0.67811	0.67702	0.67593	0.67484	0.67375	0.67267	0.67158	0.67049	0.6694	0.66831	0.66722	0.66613	0.66504	0.66395	0.66287	0.66178	0.66069	0.6596	0.65851	0.65742	0.65633	0.65524	0.65416	0.65307	0.65198	0.65089	0.6498	0.64871	0.64762	0.64653	0.64544	0.64436
77	0.00574	0.05299	0.02937		0.34483	0.66675	0.6721	0.6614	162	0.6704	0.68378	0.69172		0.34483	0.68067	0.6796	0.67853	0.67746	0.67639	0.67532	0.67424	0.67317	0.6721	0.67103	0.66996	0.66889	0.66782	0.66675	0.66568	0.66461	0.66354	0.66247	0.6614	0.66033	0.65926	0.65819	0.65712	0.65605	0.65498	0.65391	0.65284	0.65177	0.6507	0.64963	0.64856	0.64749	0.64642	0.64535	0.64428
78	0.00431	0.04363	0.02397		0.34188	0.6663	0.67156	0.66104	164	0.6688	0.68147	0.689		0.34188	0.67997	0.67892	0.67787	0.67682	0.67577	0.67471	0.67366	0.67261	0.67156	0.67051	0.66945	0.6684	0.66735	0.6663	0.66525	0.66419	0.66314	0.66209	0.66104	0.65999	0.65893	0.65788	0.65683	0.65578	0.65473	0.65368	0.65262	0.65157	0.65052	0.64947	0.64842	0.64736	0.64631	0.64526	0.64421
79	0.00315	0.03506	0.0191		0.33898	0.66585	0.67103	0.66068	166	0.6672	0.67917	0.68628		0.33898	0.6793	0.67826	0.67723	0.6762	0.67516	0.67413	0.67309	0.67206	0.67103	0.66999	0.66896	0.66792	0.66689	0.66585	0.66482	0.66379	0.66275	0.66172	0.66068	0.65965	0.65862	0.65758	0.65655	0.65551	0.65448	0.65344	0.65241	0.65138	0.65034	0.64931	0.64827	0.64724	0.64621	0.64517	0.64414
80	0.00222	0.02736	0.01479		0.33613	0.66542	0.67051	0.66034	168	0.6656	0.67686	0.68355		0.33613	0.67864	0.67762	0.67661	0.67559	0.67457	0.67356	0.67254	0.67152	0.67051	0.66949	0.66847	0.66746	0.66644	0.66542	0.66441	0.66339	0.66237	0.66135	0.66034	0.65932	0.6583	0.65729	0.65627	0.65525	0.65424	0.65322	0.6522	0.65119	0.65017	0.64915	0.64814	0.64712	0.6461	0.64508	0.64407
81	0.0015	0.02059	0.01105		0.33333	0.665	0.67	0.66	170	0.664	0.67456	0.68083		0.33333	0.678	0.677	0.676	0.675	0.674	0.673	0.672	0.671	0.67	0.669	0.668	0.667	0.666	0.665	0.664	0.663	0.662	0.661	0.66	0.659	0.658	0.657	0.656	0.655	0.654	0.653	0.652	0.651	0.65	0.649	0.648	0.647	0.646	0.645	0.644
82	0.00096998	0.01481	0.00789		0.33058	0.66459	0.66951	0.65967	172	0.6624	0.67226	0.67811		0.33058	0.67737	0.67639	0.67541	0.67442	0.67344	0.67246	0.67147	0.67049	0.66951	0.66852	0.66754	0.66656	0.66557	0.66459	0.6636	0.66262	0.66164	0.66065	0.65967	0.65869	0.6577	0.65672	0.65574	0.65475	0.65377	0.65279	0.6518	0.65082	0.64984	0.64885	0.64787	0.64688	0.6459	0.64492	0.64393
83	0.000586983	0.01005	0.00532		0.32787	0.66419	0.66902	0.65935	174	0.6608	0.66995	0.67539		0.32787	0.67676	0.6758	0.67483	0.67386	0.67289	0.67193	0.67096	0.66999	0.66902	0.66806	0.66709	0.66612	0.66515	0.66419	0.66322	0.66225	0.66128	0.66032	0.65935	0.65838	0.65741	0.65645	0.65548	0.65451	0.65354	0.65258	0.65161	0.65064	0.64967	0.64871	0.64774	0.64677	0.6458	0.64484	0.64387
84	0.000326982	0.00632	0.00332		0.3252	0.6638	0.66855	0.65904	176	0.6592	0.66765	0.67267		0.3252	0.67617	0.67522	0.67427	0.67331	0.67236	0.67141	0.67046	0.66951	0.66855	0.6676	0.66665	0.6657	0.66475	0.6638	0.66284	0.66189	0.66094	0.65999	0.65904	0.65808	0.65713	0.65618	0.65523	0.65428	0.65333	0.65237	0.65142	0.65047	0.64952	0.64857	0.64761	0.64666	0.64571	0.64476	0.64381
85	0.00016268	0.00356	0.00186		0.32258	0.66341	0.6681	0.65873	178	0.6576	0.66534	0.66994		0.32258	0.67559	0.67465	0.67371	0.67278	0.67184	0.67091	0.66997	0.66903	0.6681	0.66716	0.66622	0.66529	0.66435	0.66341	0.66248	0.66154	0.6606	0.65967	0.65873	0.65779	0.65686	0.65592	0.65498	0.65405	0.65311	0.65217	0.65124	0.6503	0.64937	0.64843	0.64749	0.64656	0.64562	0.64468	0.64375
86	6.87189e-05	0.00172	0.000893745		0.32	0.66304	0.66765	0.65843	180	0.656	0.66304	0.66722		0.32	0.67502	0.6741	0.67318	0.67226	0.67133	0.67041	0.66949	0.66857	0.66765	0.66673	0.6658	0.66488	0.66396	0.66304	0.66212	0.6612	0.66028	0.65935	0.65843	0.65751	0.65659	0.65567	0.65475	0.65382	0.6529	0.65198	0.65106	0.65014	0.64922	0.64829	0.64737	0.64645	0.64553	0.64461	0.64369
87	2.24153e-05	0.000644284	0.00033335		0.31746	0.66268	0.66721	0.65814	182	0.6544	0.66074	0.6645		0.31746	0.67447	0.67356	0.67265	0.67175	0.67084	0.66993	0.66902	0.66812	0.66721	0.6663	0.6654	0.66449	0.66358	0.66268	0.66177	0.66086	0.65995	0.65905	0.65814	0.65723	0.65633	0.65542	0.65451	0.65361	0.6527	0.65179	0.65088	0.64998	0.64907	0.64816	0.64726	0.64635	0.64544	0.64454	0.64363
88	4.56288e-06	0.000151824	7.81936e-05		0.31496	0.66232	0.66678	0.65786	184	0.6528	0.65843	0.66178		0.31496	0.67393	0.67303	0.67214	0.67125	0.67036	0.66946	0.66857	0.66768	0.66678	0.66589	0.665	0.66411	0.66321	0.66232	0.66143	0.66053	0.65964	0.65875	0.65786	0.65696	0.65607	0.65518	0.65428	0.65339	0.6525	0.65161	0.65071	0.64982	0.64893	0.64804	0.64714	0.64625	0.64536	0.64446	0.64357
89	2.93774e-07	1.1406e-05	5.84987e-06		0.3125	0.66197	0.66637	0.65758	186	0.6512	0.65613	0.65905		0.3125	0.6734	0.67252	0.67164	0.67076	0.66988	0.669	0.66812	0.66725	0.66637	0.66549	0.66461	0.66373	0.66285	0.66197	0.66109	0.66021	0.65934	0.65846	0.65758	0.6567	0.65582	0.65494	0.65406	0.65318	0.6523	0.65143	0.65055	0.64967	0.64879	0.64791	0.64703	0.64615	0.64527	0.64439	0.64352
90	1.68047e-30	7.67933e-29	3.92369e-29		0.31008	0.66163	0.66596	0.65731	188	0.6496	0.65382	0.65633		0.31008	0.67288	0.67202	0.67115	0.67029	0.66942	0.66856	0.66769	0.66683	0.66596	0.66509	0.66423	0.66336	0.6625	0.66163	0.66077	0.6599	0.65904	0.65817	0.65731	0.65644	0.65558	0.65471	0.65385	0.65298	0.65211	0.65125	0.65038	0.64952	0.64865	0.64779	0.64692	0.64606	0.64519	0.64433	0.64346
					0.30769	0.6613	0.66556	0.65704	190	0.648	0.65152	0.65361		0.30769	0.67238	0.67153	0.67067	0.66982	0.66897	0.66812	0.66727	0.66641	0.66556	0.66471	0.66386	0.66301	0.66215	0.6613	0.66045	0.6596	0.65875	0.65789	0.65704	0.65619	0.65534	0.65449	0.65363	0.65278	0.65193	0.65108	0.65022	0.64937	0.64852	0.64767	0.64682	0.64596	0.64511	0.64426	0.64341
					0.30534	0.66098	0.66517	0.65678	192	0.6464	0.64922	0.65089		0.30534	0.67189	0.67105	0.67021	0.66937	0.66853	0.66769	0.66685	0.66601	0.66517	0.66433	0.6635	0.66266	0.66182	0.66098	0.66014	0.6593	0.65846	0.65762	0.65678	0.65594	0.6551	0.65426	0.65343	0.65259	0.65175	0.65091	0.65007	0.64923	0.64839	0.64755	0.64671	0.64587	0.64503	0.6442	0.64336
					0.30303	0.66066	0.66479	0.65653	194	0.6448	0.64691	0.64817		0.30303	0.6714	0.67058	0.66975	0.66893	0.6681	0.66727	0.66645	0.66562	0.66479	0.66397	0.66314	0.66231	0.66149	0.66066	0.65983	0.65901	0.65818	0.65736	0.65653	0.6557	0.65488	0.65405	0.65322	0.6524	0.65157	0.65074	0.64992	0.64909	0.64826	0.64744	0.64661	0.64579	0.64496	0.64413	0.64331
					0.30075	0.66035	0.66442	0.65628	196	0.6432	0.64461	0.64544		0.30075	0.67093	0.67012	0.66931	0.66849	0.66768	0.66686	0.66605	0.66524	0.66442	0.66361	0.66279	0.66198	0.66117	0.66035	0.65954	0.65872	0.65791	0.6571	0.65628	0.65547	0.65465	0.65384	0.65303	0.65221	0.6514	0.65058	0.64977	0.64895	0.64814	0.64733	0.64651	0.6457	0.64488	0.64407	0.64326
					0.29851	0.66005	0.66406	0.65604	198	0.6416	0.6423	0.64272		0.29851	0.67047	0.66967	0.66887	0.66807	0.66727	0.66646	0.66566	0.66486	0.66406	0.66326	0.66245	0.66165	0.66085	0.66005	0.65925	0.65845	0.65764	0.65684	0.65604	0.65524	0.65444	0.65363	0.65283	0.65203	0.65123	0.65043	0.64962	0.64882	0.64802	0.64722	0.64642	0.64561	0.64481	0.64401	0.64321
					0.2963	0.65975	0.6637	0.6558	200	0.64	0.64	0.64		0.2963	0.67002	0.66923	0.66844	0.66765	0.66686	0.66607	0.66528	0.66449	0.6637	0.66291	0.66212	0.66133	0.66054	0.65975	0.65896	0.65817	0.65738	0.65659	0.6558	0.65501	0.65422	0.65343	0.65264	0.65185	0.65106	0.65027	0.64948	0.64869	0.6479	0.64711	0.64632	0.64553	0.64474	0.64395	0.64316
					0.29412	0.65946	0.66336	0.65557						0.29412	0.66958	0.66881	0.66803	0.66725	0.66647	0.66569	0.66491	0.66413	0.66336	0.66258	0.6618	0.66102	0.66024	0.65946	0.65869	0.65791	0.65713	0.65635	0.65557	0.65479	0.65401	0.65324	0.65246	0.65168	0.6509	0.65012	0.64934	0.64856	0.64779	0.64701	0.64623	0.64545	0.64467	0.64389	0.64311
					0.29197	0.65918	0.66302	0.65534						0.29197	0.66915	0.66839	0.66762	0.66685	0.66609	0.66532	0.66455	0.66378	0.66302	0.66225	0.66148	0.66072	0.65995	0.65918	0.65841	0.65765	0.65688	0.65611	0.65534	0.65458	0.65381	0.65304	0.65228	0.65151	0.65074	0.64997	0.64921	0.64844	0.64767	0.64691	0.64614	0.64537	0.6446	0.64384	0.64307
					0.28986	0.6589	0.66268	0.65512						0.28986	0.66873	0.66798	0.66722	0.66647	0.66571	0.66495	0.6642	0.66344	0.66268	0.66193	0.66117	0.66042	0.65966	0.6589	0.65815	0.65739	0.65664	0.65588	0.65512	0.65437	0.65361	0.65285	0.6521	0.65134	0.65059	0.64983	0.64907	0.64832	0.64756	0.64681	0.64605	0.64529	0.64454	0.64378	0.64302
					0.28777	0.65863	0.66236	0.65491						0.28777	0.66832	0.66758	0.66683	0.66609	0.66534	0.6646	0.66385	0.6631	0.66236	0.66161	0.66087	0.66012	0.65938	0.65863	0.65789	0.65714	0.6564	0.65565	0.65491	0.65416	0.65342	0.65267	0.65192	0.65118	0.65043	0.64969	0.64894	0.6482	0.64745	0.64671	0.64596	0.64522	0.64447	0.64373	0.64298
					0.28571	0.65837	0.66204	0.65469						0.28571	0.66792	0.66718	0.66645	0.66571	0.66498	0.66424	0.66351	0.66278	0.66204	0.66131	0.66057	0.65984	0.6591	0.65837	0.65763	0.6569	0.65616	0.65543	0.65469	0.65396	0.65322	0.65249	0.65176	0.65102	0.65029	0.64955	0.64882	0.64808	0.64735	0.64661	0.64588	0.64514	0.64441	0.64367	0.64294
					0.28369	0.65811	0.66173	0.65449						0.28369	0.66752	0.6668	0.66608	0.66535	0.66463	0.6639	0.66318	0.66245	0.66173	0.661	0.66028	0.65956	0.65883	0.65811	0.65738	0.65666	0.65593	0.65521	0.65449	0.65376	0.65304	0.65231	0.65159	0.65086	0.65014	0.64942	0.64869	0.64797	0.64724	0.64652	0.64579	0.64507	0.64435	0.64362	0.6429
					0.28169	0.65785	0.66142	0.65428						0.28169	0.66714	0.66642	0.66571	0.665	0.66428	0.66357	0.66285	0.66214	0.66142	0.66071	0.66	0.65928	0.65857	0.65785	0.65714	0.65643	0.65571	0.655	0.65428	0.65357	0.65285	0.65214	0.65143	0.65071	0.65	0.64928	0.64857	0.64786	0.64714	0.64643	0.64571	0.645	0.64428	0.64357	0.64286
					0.27972	0.6576	0.66113	0.65408						0.27972	0.66676	0.66606	0.66535	0.66465	0.66394	0.66324	0.66253	0.66183	0.66113	0.66042	0.65972	0.65901	0.65831	0.6576	0.6569	0.6562	0.65549	0.65479	0.65408	0.65338	0.65268	0.65197	0.65127	0.65056	0.64986	0.64915	0.64845	0.64775	0.64704	0.64634	0.64563	0.64493	0.64423	0.64352	0.64282
					0.27778	0.65736	0.66083	0.65389						0.27778	0.66639	0.66569	0.665	0.66431	0.66361	0.66292	0.66222	0.66153	0.66083	0.66014	0.65944	0.65875	0.65806	0.65736	0.65667	0.65597	0.65528	0.65458	0.65389	0.65319	0.6525	0.65181	0.65111	0.65042	0.64972	0.64903	0.64833	0.64764	0.64694	0.64625	0.64556	0.64486	0.64417	0.64347	0.64278
					0.27586	0.65712	0.66055	0.6537						0.27586	0.66603	0.66534	0.66466	0.66397	0.66329	0.6626	0.66192	0.66123	0.66055	0.65986	0.65918	0.65849	0.65781	0.65712	0.65644	0.65575	0.65507	0.65438	0.6537	0.65301	0.65233	0.65164	0.65096	0.65027	0.64959	0.6489	0.64822	0.64753	0.64685	0.64616	0.64548	0.64479	0.64411	0.64342	0.64274
					0.27397	0.65689	0.66027	0.65351						0.27397	0.66567	0.665	0.66432	0.66364	0.66297	0.66229	0.66162	0.66094	0.66027	0.65959	0.65892	0.65824	0.65756	0.65689	0.65621	0.65554	0.65486	0.65419	0.65351	0.65284	0.65216	0.65148	0.65081	0.65013	0.64946	0.64878	0.64811	0.64743	0.64676	0.64608	0.6454	0.64473	0.64405	0.64338	0.6427
					0.27211	0.65666	0.65999	0.65333						0.27211	0.66532	0.66466	0.66399	0.66332	0.66266	0.66199	0.66132	0.66066	0.65999	0.65933	0.65866	0.65799	0.65733	0.65666	0.65599	0.65533	0.65466	0.65399	0.65333	0.65266	0.652	0.65133	0.65066	0.65	0.64933	0.64866	0.648	0.64733	0.64666	0.646	0.64533	0.64466	0.644	0.64333	0.64267
					0.27027	0.65644	0.65972	0.65315						0.27027	0.66498	0.66432	0.66367	0.66301	0.66235	0.66169	0.66104	0.66038	0.65972	0.65907	0.65841	0.65775	0.65709	0.65644	0.65578	0.65512	0.65446	0.65381	0.65315	0.65249	0.65183	0.65118	0.65052	0.64986	0.6492	0.64855	0.64789	0.64723	0.64657	0.64592	0.64526	0.6446	0.64394	0.64329	0.64263
					0.26846	0.65622	0.65946	0.65297						0.26846	0.66465	0.664	0.66335	0.6627	0.66205	0.6614	0.66076	0.66011	0.65946	0.65881	0.65816	0.65751	0.65686	0.65622	0.65557	0.65492	0.65427	0.65362	0.65297	0.65232	0.65168	0.65103	0.65038	0.64973	0.64908	0.64843	0.64778	0.64713	0.64649	0.64584	0.64519	0.64454	0.64389	0.64324	0.64259
					0.26667	0.656	0.6592	0.6528						0.26667	0.66432	0.66368	0.66304	0.6624	0.66176	0.66112	0.66048	0.65984	0.6592	0.65856	0.65792	0.65728	0.65664	0.656	0.65536	0.65472	0.65408	0.65344	0.6528	0.65216	0.65152	0.65088	0.65024	0.6496	0.64896	0.64832	0.64768	0.64704	0.6464	0.64576	0.64512	0.64448	0.64384	0.6432	0.64256
					0.2649	0.65579	0.65895	0.65263						0.2649	0.664	0.66337	0.66274	0.6621	0.66147	0.66084	0.66021	0.65958	0.65895	0.65831	0.65768	0.65705	0.65642	0.65579	0.65516	0.65453	0.65389	0.65326	0.65263	0.652	0.65137	0.65074	0.6501	0.64947	0.64884	0.64821	0.64758	0.64695	0.64632	0.64568	0.64505	0.64442	0.64379	0.64316	0.64253
					0.26316	0.65558	0.6587	0.65247						0.26316	0.66368	0.66306	0.66244	0.66181	0.66119	0.66057	0.65994	0.65932	0.6587	0.65807	0.65745	0.65683	0.6562	0.65558	0.65496	0.65434	0.65371	0.65309	0.65247	0.65184	0.65122	0.6506	0.64997	0.64935	0.64873	0.6481	0.64748	0.64686	0.64623	0.64561	0.64499	0.64436	0.64374	0.64312	0.64249
					0.26144	0.65538	0.65845	0.6523						0.26144	0.66338	0.66276	0.66215	0.66153	0.66092	0.6603	0.65968	0.65907	0.65845	0.65784	0.65722	0.65661	0.65599	0.65538	0.65476	0.65415	0.65353	0.65292	0.6523	0.65169	0.65107	0.65046	0.64984	0.64923	0.64861	0.648	0.64738	0.64677	0.64615	0.64554	0.64492	0.64431	0.64369	0.64308	0.64246
					0.25974	0.65518	0.65822	0.65214						0.25974	0.66307	0.66247	0.66186	0.66125	0.66064	0.66004	0.65943	0.65882	0.65822	0.65761	0.657	0.65639	0.65579	0.65518	0.65457	0.65397	0.65336	0.65275	0.65214	0.65154	0.65093	0.65032	0.64971	0.64911	0.6485	0.64789	0.64729	0.64668	0.64607	0.64546	0.64486	0.64425	0.64364	0.64304	0.64243
					0.25806	0.65498	0.65798	0.65199						0.25806	0.66278	0.66218	0.66158	0.66098	0.66038	0.65978	0.65918	0.65858	0.65798	0.65738	0.65678	0.65618	0.65558	0.65498	0.65439	0.65379	0.65319	0.65259	0.65199	0.65139	0.65079	0.65019	0.64959	0.64899	0.64839	0.64779	0.64719	0.64659	0.64599	0.64539	0.6448	0.6442	0.6436	0.643	0.6424
					0.25641	0.65479	0.65775	0.65183						0.25641	0.66249	0.66189	0.6613	0.66071	0.66012	0.65953	0.65893	0.65834	0.65775	0.65716	0.65657	0.65598	0.65538	0.65479	0.6542	0.65361	0.65302	0.65243	0.65183	0.65124	0.65065	0.65006	0.64947	0.64888	0.64828	0.64769	0.6471	0.64651	0.64592	0.64533	0.64473	0.64414	0.64355	0.64296	0.64237
					0.25478	0.65461	0.65753	0.65168						0.25478	0.6622	0.66162	0.66103	0.66045	0.65986	0.65928	0.65869	0.65811	0.65753	0.65694	0.65636	0.65577	0.65519	0.65461	0.65402	0.65344	0.65285	0.65227	0.65168	0.6511	0.65052	0.64993	0.64935	0.64876	0.64818	0.64759	0.64701	0.64643	0.64584	0.64526	0.64467	0.64409	0.64351	0.64292	0.64234
					0.25316	0.65442	0.6573	0.65154						0.25316	0.66192	0.66134	0.66077	0.66019	0.65961	0.65904	0.65846	0.65788	0.6573	0.65673	0.65615	0.65557	0.655	0.65442	0.65384	0.65327	0.65269	0.65211	0.65154	0.65096	0.65038	0.64981	0.64923	0.64865	0.64808	0.6475	0.64692	0.64635	0.64577	0.64519	0.64461	0.64404	0.64346	0.64288	0.64231
					0.25157	0.65424	0.65709	0.65139						0.25157	0.66164	0.66108	0.66051	0.65994	0.65937	0.6588	0.65823	0.65766	0.65709	0.65652	0.65595	0.65538	0.65481	0.65424	0.65367	0.6531	0.65253	0.65196	0.65139	0.65082	0.65025	0.64968	0.64911	0.64854	0.64797	0.6474	0.64684	0.64627	0.6457	0.64513	0.64456	0.64399	0.64342	0.64285	0.64228
					0.25	0.65406	0.65687	0.65125						0.25	0.66138	0.66081	0.66025	0.65969	0.65912	0.65856	0.658	0.65744	0.65687	0.65631	0.65575	0.65519	0.65463	0.65406	0.6535	0.65294	0.65238	0.65181	0.65125	0.65069	0.65012	0.64956	0.649	0.64844	0.64787	0.64731	0.64675	0.64619	0.64563	0.64506	0.6445	0.64394	0.64338	0.64281	0.64225
					0.24845	0.65389	0.65667	0.65111						0.24845	0.66111	0.66055	0.66	0.65944	0.65889	0.65833	0.65778	0.65722	0.65667	0.65611	0.65555	0.655	0.65444	0.65389	0.65333	0.65278	0.65222	0.65167	0.65111	0.65056	0.65	0.64944	0.64889	0.64833	0.64778	0.64722	0.64667	0.64611	0.64556	0.645	0.64444	0.64389	0.64333	0.64278	0.64222
					0.24691	0.65372	0.65646	0.65097						0.24691	0.66085	0.6603	0.65975	0.6592	0.65866	0.65811	0.65756	0.65701	0.65646	0.65591	0.65536	0.65481	0.65427	0.65372	0.65317	0.65262	0.65207	0.65152	0.65097	0.65043	0.64988	0.64933	0.64878	0.64823	0.64768	0.64713	0.64658	0.64604	0.64549	0.64494	0.64439	0.64384	0.64329	0.64274	0.64219
					0.2454	0.65355	0.65626	0.65084						0.2454	0.6606	0.66005	0.65951	0.65897	0.65843	0.65789	0.65734	0.6568	0.65626	0.65572	0.65518	0.65463	0.65409	0.65355	0.65301	0.65247	0.65192	0.65138	0.65084	0.6503	0.64976	0.64921	0.64867	0.64813	0.64759	0.64705	0.6465	0.64596	0.64542	0.64488	0.64434	0.64379	0.64325	0.64271	0.64217
					0.2439	0.65338	0.65606	0.65071						0.2439	0.66035	0.65981	0.65927	0.65874	0.6582	0.65767	0.65713	0.6566	0.65606	0.65553	0.65499	0.65446	0.65392	0.65338	0.65285	0.65231	0.65178	0.65124	0.65071	0.65017	0.64964	0.6491	0.64857	0.64803	0.6475	0.64696	0.64642	0.64589	0.64535	0.64482	0.64428	0.64375	0.64321	0.64268	0.64214
					0.24242	0.65322	0.65587	0.65058						0.24242	0.6601	0.65957	0.65904	0.65851	0.65798	0.65745	0.65693	0.6564	0.65587	0.65534	0.65481	0.65428	0.65375	0.65322	0.65269	0.65217	0.65164	0.65111	0.65058	0.65005	0.64952	0.64899	0.64846	0.64793	0.6474	0.64688	0.64635	0.64582	0.64529	0.64476	0.64423	0.6437	0.64317	0.64264	0.64212
					0.24096	0.65306	0.65568	0.65045						0.24096	0.65986	0.65934	0.65881	0.65829	0.65777	0.65724	0.65672	0.6562	0.65568	0.65515	0.65463	0.65411	0.65359	0.65306	0.65254	0.65202	0.6515	0.65097	0.65045	0.64993	0.64941	0.64888	0.64836	0.64784	0.64732	0.64679	0.64627	0.64575	0.64523	0.6447	0.64418	0.64366	0.64314	0.64261	0.64209
					0.23952	0.65291	0.65549	0.65033						0.23952	0.65962	0.6591	0.65859	0.65807	0.65756	0.65704	0.65652	0.65601	0.65549	0.65497	0.65446	0.65394	0.65342	0.65291	0.65239	0.65188	0.65136	0.65084	0.65033	0.64981	0.64929	0.64878	0.64826	0.64774	0.64723	0.64671	0.6462	0.64568	0.64516	0.64465	0.64413	0.64361	0.6431	0.64258	0.64207
					0.2381	0.65276	0.65531	0.6502						0.2381	0.65939	0.65888	0.65837	0.65786	0.65735	0.65684	0.65633	0.65582	0.65531	0.6548	0.65429	0.65378	0.65327	0.65276	0.65224	0.65173	0.65122	0.65071	0.6502	0.64969	0.64918	0.64867	0.64816	0.64765	0.64714	0.64663	0.64612	0.64561	0.6451	0.64459	0.64408	0.64357	0.64306	0.64255	0.64204
					0.23669	0.6526	0.65513	0.65008						0.23669	0.65916	0.65865	0.65815	0.65765	0.65714	0.65664	0.65613	0.65563	0.65513	0.65462	0.65412	0.65361	0.65311	0.6526	0.6521	0.6516	0.65109	0.65059	0.65008	0.64958	0.64908	0.64857	0.64807	0.64756	0.64706	0.64655	0.64605	0.64555	0.64504	0.64454	0.64403	0.64353	0.64303	0.64252	0.64202
					0.23529	0.65246	0.65495	0.64997						0.23529	0.65893	0.65844	0.65794	0.65744	0.65694	0.65644	0.65594	0.65545	0.65495	0.65445	0.65395	0.65345	0.65296	0.65246	0.65196	0.65146	0.65096	0.65046	0.64997	0.64947	0.64897	0.64847	0.64797	0.64747	0.64698	0.64648	0.64598	0.64548	0.64498	0.64448	0.64399	0.64349	0.64299	0.64249	0.64199
					0.23392	0.65231	0.65477	0.64985						0.23392	0.65871	0.65822	0.65773	0.65724	0.65674	0.65625	0.65576	0.65527	0.65477	0.65428	0.65379	0.6533	0.6528	0.65231	0.65182	0.65133	0.65083	0.65034	0.64985	0.64936	0.64886	0.64837	0.64788	0.64739	0.64689	0.6464	0.64591	0.64542	0.64492	0.64443	0.64394	0.64345	0.64295	0.64246	0.64197
					0.23256	0.65217	0.6546	0.64973						0.23256	0.6585	0.65801	0.65752	0.65704	0.65655	0.65606	0.65558	0.65509	0.6546	0.65412	0.65363	0.65314	0.65266	0.65217	0.65168	0.6512	0.65071	0.65022	0.64973	0.64925	0.64876	0.64827	0.64779	0.6473	0.64681	0.64633	0.64584	0.64535	0.64487	0.64438	0.64389	0.64341	0.64292	0.64243	0.64195
					0.23121	0.65203	0.65443	0.64962						0.23121	0.65828	0.6578	0.65732	0.65684	0.65636	0.65588	0.6554	0.65492	0.65443	0.65395	0.65347	0.65299	0.65251	0.65203	0.65155	0.65107	0.65059	0.6501	0.64962	0.64914	0.64866	0.64818	0.6477	0.64722	0.64674	0.64625	0.64577	0.64529	0.64481	0.64433	0.64385	0.64337	0.64289	0.64241	0.64192
					0.22989	0.65189	0.65427	0.64951						0.22989	0.65807	0.6576	0.65712	0.65665	0.65617	0.6557	0.65522	0.65474	0.65427	0.65379	0.65332	0.65284	0.65237	0.65189	0.65141	0.65094	0.65046	0.64999	0.64951	0.64904	0.64856	0.64809	0.64761	0.64713	0.64666	0.64618	0.64571	0.64523	0.64476	0.64428	0.6438	0.64333	0.64285	0.64238	0.6419
					0.22857	0.65176	0.65411	0.6494						0.22857	0.65787	0.6574	0.65693	0.65646	0.65599	0.65552	0.65505	0.65458	0.65411	0.65364	0.65317	0.6527	0.65223	0.65176	0.65128	0.65081	0.65034	0.64987	0.6494	0.64893	0.64846	0.64799	0.64752	0.64705	0.64658	0.64611	0.64564	0.64517	0.6447	0.64423	0.64376	0.64329	0.64282	0.64235	0.64188
					0.22727	0.65162	0.65395	0.6493						0.22727	0.65767	0.6572	0.65674	0.65627	0.65581	0.65534	0.65488	0.65441	0.65395	0.65348	0.65302	0.65255	0.65209	0.65162	0.65116	0.65069	0.65023	0.64976	0.6493	0.64883	0.64837	0.6479	0.64744	0.64697	0.64651	0.64604	0.64558	0.64511	0.64465	0.64418	0.64372	0.64325	0.64279	0.64232	0.64186
					0.22599	0.65149	0.65379	0.64919						0.22599	0.65747	0.65701	0.65655	0.65609	0.65563	0.65517	0.65471	0.65425	0.65379	0.65333	0.65287	0.65241	0.65195	0.65149	0.65103	0.65057	0.65011	0.64965	0.64919	0.64873	0.64827	0.64781	0.64735	0.64689	0.64643	0.64598	0.64552	0.64506	0.6446	0.64414	0.64368	0.64322	0.64276	0.6423	0.64184
					0.22472	0.65136	0.65363	0.64909						0.22472	0.65727	0.65682	0.65636	0.65591	0.65545	0.655	0.65454	0.65409	0.65363	0.65318	0.65273	0.65227	0.65182	0.65136	0.65091	0.65045	0.65	0.64954	0.64909	0.64864	0.64818	0.64773	0.64727	0.64682	0.64636	0.64591	0.64545	0.645	0.64454	0.64409	0.64364	0.64318	0.64273	0.64227	0.64182
					0.22346	0.65124	0.65348	0.64899						0.22346	0.65708	0.65663	0.65618	0.65573	0.65528	0.65483	0.65438	0.65393	0.65348	0.65303	0.65258	0.65213	0.65169	0.65124	0.65079	0.65034	0.64989	0.64944	0.64899	0.64854	0.64809	0.64764	0.64719	0.64674	0.64629	0.64584	0.64539	0.64494	0.64449	0.64404	0.6436	0.64315	0.6427	0.64225	0.6418
					0.22222	0.65111	0.65333	0.64889						0.22222	0.65689	0.65644	0.656	0.65556	0.65511	0.65467	0.65422	0.65378	0.65333	0.65289	0.65244	0.652	0.65156	0.65111	0.65067	0.65022	0.64978	0.64933	0.64889	0.64844	0.648	0.64756	0.64711	0.64667	0.64622	0.64578	0.64533	0.64489	0.64444	0.644	0.64356	0.64311	0.64267	0.64222	0.64178
					0.22099	0.65099	0.65319	0.64879						0.22099	0.6567	0.65626	0.65582	0.65538	0.65494	0.65451	0.65407	0.65363	0.65319	0.65275	0.65231	0.65187	0.65143	0.65099	0.65055	0.65011	0.64967	0.64923	0.64879	0.64835	0.64791	0.64747	0.64703	0.64659	0.64615	0.64571	0.64527	0.64484	0.6444	0.64396	0.64352	0.64308	0.64264	0.6422	0.64176
					0.21978	0.65087	0.65304	0.64869						0.21978	0.65652	0.65609	0.65565	0.65522	0.65478	0.65435	0.65391	0.65348	0.65304	0.65261	0.65217	0.65174	0.6513	0.65087	0.65043	0.65	0.64956	0.64913	0.64869	0.64826	0.64783	0.64739	0.64696	0.64652	0.64609	0.64565	0.64522	0.64478	0.64435	0.64391	0.64348	0.64304	0.64261	0.64217	0.64174
					0.21858	0.65075	0.6529	0.6486						0.21858	0.65634	0.65591	0.65548	0.65505	0.65462	0.65419	0.65376	0.65333	0.6529	0.65247	0.65204	0.65161	0.65118	0.65075	0.65032	0.64989	0.64946	0.64903	0.6486	0.64817	0.64774	0.64731	0.64688	0.64645	0.64602	0.64559	0.64516	0.64473	0.6443	0.64387	0.64344	0.64301	0.64258	0.64215	0.64172
					0.21739	0.65063	0.65276	0.64851						0.21739	0.65616	0.65574	0.65531	0.65489	0.65446	0.65404	0.65361	0.65319	0.65276	0.65233	0.65191	0.65148	0.65106	0.65063	0.65021	0.64978	0.64936	0.64893	0.64851	0.64808	0.64766	0.64723	0.64681	0.64638	0.64595	0.64553	0.6451	0.64468	0.64425	0.64383	0.6434	0.64298	0.64255	0.64213	0.6417
					0.21622	0.65052	0.65262	0.64841						0.21622	0.65599	0.65557	0.65515	0.65473	0.65431	0.65388	0.65346	0.65304	0.65262	0.6522	0.65178	0.65136	0.65094	0.65052	0.6501	0.64968	0.64926	0.64884	0.64841	0.64799	0.64757	0.64715	0.64673	0.64631	0.64589	0.64547	0.64505	0.64463	0.64421	0.64379	0.64337	0.64295	0.64252	0.6421	0.64168
					0.21505	0.65041	0.65249	0.64832						0.21505	0.65582	0.6554	0.65498	0.65457	0.65415	0.65374	0.65332	0.6529	0.65249	0.65207	0.65165	0.65124	0.65082	0.65041	0.64999	0.64957	0.64916	0.64874	0.64832	0.64791	0.64749	0.64708	0.64666	0.64624	0.64583	0.64541	0.64499	0.64458	0.64416	0.64375	0.64333	0.64291	0.6425	0.64208	0.64166
					0.2139	0.65029	0.65235	0.64824						0.2139	0.65565	0.65524	0.65482	0.65441	0.654	0.65359	0.65318	0.65277	0.65235	0.65194	0.65153	0.65112	0.65071	0.65029	0.64988	0.64947	0.64906	0.64865	0.64824	0.64782	0.64741	0.647	0.64659	0.64618	0.64577	0.64535	0.64494	0.64453	0.64412	0.64371	0.64329	0.64288	0.64247	0.64206	0.64165
					0.21277	0.65019	0.65222	0.64815						0.21277	0.65548	0.65507	0.65467	0.65426	0.65385	0.65344	0.65304	0.65263	0.65222	0.65182	0.65141	0.651	0.65059	0.65019	0.64978	0.64937	0.64896	0.64856	0.64815	0.64774	0.64733	0.64693	0.64652	0.64611	0.6457	0.6453	0.64489	0.64448	0.64407	0.64367	0.64326	0.64285	0.64244	0.64204	0.64163
					0.21164	0.65008	0.65209	0.64806						0.21164	0.65532	0.65492	0.65451	0.65411	0.65371	0.6533	0.6529	0.6525	0.65209	0.65169	0.65129	0.65088	0.65048	0.65008	0.64967	0.64927	0.64887	0.64847	0.64806	0.64766	0.64726	0.64685	0.64645	0.64605	0.64564	0.64524	0.64484	0.64443	0.64403	0.64363	0.64322	0.64282	0.64242	0.64202	0.64161
					0.21053	0.64997	0.65197	0.64798						0.21053	0.65516	0.65476	0.65436	0.65396	0.65356	0.65316	0.65276	0.65237	0.65197	0.65157	0.65117	0.65077	0.65037	0.64997	0.64957	0.64917	0.64878	0.64838	0.64798	0.64758	0.64718	0.64678	0.64638	0.64598	0.64558	0.64519	0.64479	0.64439	0.64399	0.64359	0.64319	0.64279	0.64239	0.64199	0.6416
					0.20942	0.64987	0.65184	0.64789						0.20942	0.655	0.6546	0.65421	0.65382	0.65342	0.65303	0.65263	0.65224	0.65184	0.65145	0.65105	0.65066	0.65026	0.64987	0.64947	0.64908	0.64868	0.64829	0.64789	0.6475	0.64711	0.64671	0.64632	0.64592	0.64553	0.64513	0.64474	0.64434	0.64395	0.64355	0.64316	0.64276	0.64237	0.64197	0.64158
					0.20833	0.64977	0.65172	0.64781						0.20833	0.65484	0.65445	0.65406	0.65367	0.65328	0.65289	0.6525	0.65211	0.65172	0.65133	0.65094	0.65055	0.65016	0.64977	0.64938	0.64898	0.64859	0.6482	0.64781	0.64742	0.64703	0.64664	0.64625	0.64586	0.64547	0.64508	0.64469	0.6443	0.64391	0.64352	0.64312	0.64273	0.64234	0.64195	0.64156
					0.20725	0.64966	0.6516	0.64773						0.20725	0.65469	0.6543	0.65392	0.65353	0.65314	0.65276	0.65237	0.65198	0.6516	0.65121	0.65082	0.65044	0.65005	0.64966	0.64928	0.64889	0.6485	0.64812	0.64773	0.64735	0.64696	0.64657	0.64619	0.6458	0.64541	0.64503	0.64464	0.64425	0.64387	0.64348	0.64309	0.64271	0.64232	0.64193	0.64155
					0.20619	0.64957	0.65148	0.64765						0.20619	0.65454	0.65416	0.65377	0.65339	0.65301	0.65263	0.65224	0.65186	0.65148	0.6511	0.65071	0.65033	0.64995	0.64957	0.64918	0.6488	0.64842	0.64803	0.64765	0.64727	0.64689	0.6465	0.64612	0.64574	0.64536	0.64497	0.64459	0.64421	0.64383	0.64344	0.64306	0.64268	0.6423	0.64191	0.64153
					0.20513	0.64947	0.65136	0.64757						0.20513	0.65439	0.65401	0.65363	0.65325	0.65288	0.6525	0.65212	0.65174	0.65136	0.65098	0.6506	0.65022	0.64985	0.64947	0.64909	0.64871	0.64833	0.64795	0.64757	0.6472	0.64682	0.64644	0.64606	0.64568	0.6453	0.64492	0.64454	0.64417	0.64379	0.64341	0.64303	0.64265	0.64227	0.64189	0.64151
					0.20408	0.64937	0.65125	0.6475						0.20408	0.65424	0.65387	0.65349	0.65312	0.65274	0.65237	0.652	0.65162	0.65125	0.65087	0.6505	0.65012	0.64975	0.64937	0.649	0.64862	0.64825	0.64787	0.6475	0.64712	0.64675	0.64637	0.646	0.64562	0.64525	0.64487	0.6445	0.64412	0.64375	0.64337	0.643	0.64262	0.64225	0.64187	0.6415
					0.20305	0.64928	0.65113	0.64742						0.20305	0.6541	0.65373	0.65336	0.65299	0.65262	0.65224	0.65187	0.6515	0.65113	0.65076	0.65039	0.65002	0.64965	0.64928	0.64891	0.64853	0.64816	0.64779	0.64742	0.64705	0.64668	0.64631	0.64594	0.64557	0.64519	0.64482	0.64445	0.64408	0.64371	0.64334	0.64297	0.6426	0.64223	0.64186	0.64148
					0.20202	0.64918	0.65102	0.64735						0.20202	0.65396	0.65359	0.65322	0.65286	0.65249	0.65212	0.65175	0.65139	0.65102	0.65065	0.65028	0.64992	0.64955	0.64918	0.64882	0.64845	0.64808	0.64771	0.64735	0.64698	0.64661	0.64624	0.64588	0.64551	0.64514	0.64478	0.64441	0.64404	0.64367	0.64331	0.64294	0.64257	0.6422	0.64184	0.64147
					0.20101	0.64909	0.65091	0.64727						0.20101	0.65382	0.65345	0.65309	0.65273	0.65236	0.652	0.65164	0.65127	0.65091	0.65055	0.65018	0.64982	0.64945	0.64909	0.64873	0.64836	0.648	0.64764	0.64727	0.64691	0.64655	0.64618	0.64582	0.64545	0.64509	0.64473	0.64436	0.644	0.64364	0.64327	0.64291	0.64255	0.64218	0.64182	0.64145
					0.2	0.649	0.6508	0.6472						0.2	0.65368	0.65332	0.65296	0.6526	0.65224	0.65188	0.65152	0.65116	0.6508	0.65044	0.65008	0.64972	0.64936	0.649	0.64864	0.64828	0.64792	0.64756	0.6472	0.64684	0.64648	0.64612	0.64576	0.6454	0.64504	0.64468	0.64432	0.64396	0.6436	0.64324	0.64288	0.64252	0.64216	0.6418	0.64144
					--	--	--	--
					--	--	--	--
					--	--	--	--
					--	--	--	--
					--	--	--	--
					--	--	--	--
					--	--	--	--
					--	--	--	--
					--	--	--	--
					--	--	--	--
					--	--	--	--
					--	--	--	--
					--	--	--	--
					--	--	--	--
					--	--	--	--
					--	--	--	--
					--	--	--	--
					--	--	--	--
					--	--	--	--
					--	--	--	--
					--	--	--	--
					--	--	--	--
					--	--	--	--
					--	--	--	--
					--	--	--	--
					--	--	--	--
					--	--	--	--
					--	--	--	--
					--	--	--	--
					--	--	--	--
					--	--	--	--
					--	--	--	--
					--	--	--	--
					--	--	--	--
					--	--	--	--
					--	--	--	--
					--	--	--	--
					--	--	--	--
					--	--	--	--
					--	--	--	--
					--	--	--	--
					--	--	--	--
					--	--	--	--
					--	--	--	--
					--	--	--	--
					--	--	--	--
					--	--	--	--
					--	--	--	--
					--	--	--	--
					--	--	--	--
					--	--	--	--
					--	--	--	--
					--	--	--	--
					--	--	--	--
					--	--	--	--
					--	--	--	--
					--	--	--	--
					--	--	--	--
					--	--	--	--
					--	--	--	--
					--	--	--	--
					--	--	--	--
					--	--	--	--
					--	--	--	--
					--	--	--	--
					--	--	--	--
					--	--	--	--
					--	--	--	--
					--	--	--	--
					--	--	--	--
					--	--	--	--
					--	--	--	--
					--	--	--	--
					--	--	--	--
					--	--	--	--
					--	--	--	--
					--	--	--	--
					--	--	--	--
					--	--	--	--
					--	--	--	--
[truncated: 4 more columns]

## Sheet: S5
ψ=0°		ψ=18°		ψ=32°		ψ=45°
2θ(°)	Intensity	2θ(°)	Intensity	2θ(°)	Intensity	2θ(°)	Intensity
-1.48964	12.612	-1.48964	11.1916	-1.48964	9.85273	-1.48964	10.6037
-1.46892	12.9956	-1.46892	11.0242	-1.46892	11.058	-1.46892	10.6517
-1.44819	11.779	-1.44819	11.2362	-1.44819	11.8382	-1.44819	10.9704
-1.42746	11.6998	-1.42746	10.9299	-1.42746	11.3559	-1.42746	10.62
-1.40675	11.8099	-1.40675	11.4877	-1.40675	10.979	-1.40675	10.6009
-1.38602	11.3984	-1.38602	12.0772	-1.38602	10.5139	-1.38602	10.7866
-1.3653	11.3551	-1.3653	12.2519	-1.3653	10.7255	-1.3653	10.7882
-1.34458	11.3093	-1.34458	11.5627	-1.34458	10.9505	-1.34458	11.202
-1.32385	11.6496	-1.32385	11.1497	-1.32385	11.2708	-1.32385	11.2977
-1.30313	12.0479	-1.30313	11.0036	-1.30313	11.1398	-1.30313	11.2261
-1.2824	12.3075	-1.2824	11.1492	-1.2824	11.0131	-1.2824	11.1988
-1.26169	12.2374	-1.26169	11.2551	-1.26169	10.9665	-1.26169	10.9331
-1.24096	11.9414	-1.24096	11.2127	-1.24096	10.961	-1.24096	10.8199
-1.22023	11.8277	-1.22023	11.3918	-1.22023	11.1618	-1.22023	11.0374
-1.19952	11.732	-1.19952	11.2788	-1.19952	11.4733	-1.19952	10.6953
-1.17879	11.5209	-1.17879	11.1125	-1.17879	11.1723	-1.17879	10.5019
-1.15806	11.5146	-1.15806	11.0557	-1.15806	11.1905	-1.15806	10.599
-1.13734	11.4373	-1.13734	10.9516	-1.13734	11.023	-1.13734	10.8765
-1.11661	11.4047	-1.11661	10.9578	-1.11661	10.7931	-1.11661	10.7953
-1.0959	11.6466	-1.0959	11.0127	-1.0959	10.9393	-1.0959	10.8369
-1.07517	11.8167	-1.07517	11.3529	-1.07517	11.1721	-1.07517	10.8825
-1.05444	11.8835	-1.05444	11.5862	-1.05444	11.0689	-1.05444	10.9304
-1.03373	11.7904	-1.03373	11.4274	-1.03373	10.932	-1.03373	11.0423
-1.013	11.7386	-1.013	11.2878	-1.013	11.0237	-1.013	10.8762
-0.99228	11.574	-0.99228	11.3377	-0.99228	11.0395	-0.99228	10.6916
-0.97155	11.5673	-0.97155	11.295	-0.97155	10.8768	-0.97155	10.7075
-0.95082	11.5587	-0.95082	11.2836	-0.95082	11.0566	-0.95082	11.1149
-0.93011	11.6212	-0.93011	11.4867	-0.93011	11.1952	-0.93011	10.9662
-0.90938	11.7948	-0.90938	11.5869	-0.90938	11.1758	-0.90938	10.8088
-0.88866	11.9041	-0.88866	11.4595	-0.88866	11.1534	-0.88866	10.8325
-0.86794	11.6675	-0.86794	11.5185	-0.86794	11.0417	-0.86794	10.9364
-0.84721	11.5218	-0.84721	11.4851	-0.84721	10.9598	-0.84721	10.8654
-0.82649	11.6553	-0.82649	11.5611	-0.82649	11.0632	-0.82649	10.8615
-0.80576	11.7665	-0.80576	11.4509	-0.80576	11.1057	-0.80576	10.9887
-0.78505	11.7	-0.78505	11.537	-0.78505	11.1462	-0.78505	10.9899
-0.76432	11.6812	-0.76432	11.5755	-0.76432	10.8792	-0.76432	10.8536
-0.74359	11.774	-0.74359	11.5719	-0.74359	10.9769	-0.74359	10.8946
-0.72287	11.7795	-0.72287	11.5953	-0.72287	11.032	-0.72287	10.996
-0.70214	11.8338	-0.70214	11.5249	-0.70214	11.0555	-0.70214	10.9348
-0.68141	11.831	-0.68141	11.4769	-0.68141	10.9587	-0.68141	10.8286
-0.6607	11.9543	-0.6607	11.4592	-0.6607	11.0868	-0.6607	10.9392
-0.63997	12.0037	-0.63997	11.5558	-0.63997	11.1171	-0.63997	11.0441
-0.61925	11.9937	-0.61925	11.5552	-0.61925	11.161	-0.61925	10.924
-0.59852	11.9227	-0.59852	11.4831	-0.59852	11.2075	-0.59852	10.908
-0.57779	12.241	-0.57779	11.7175	-0.57779	11.4676	-0.57779	10.9176
-0.55708	12.3369	-0.55708	11.9057	-0.55708	11.4169	-0.55708	10.9618
-0.53635	12.4086	-0.53635	11.8061	-0.53635	11.1776	-0.53635	11.0308
-0.51563	12.6499	-0.51563	11.8687	-0.51563	11.1214	-0.51563	10.9312
-0.4949	13.0977	-0.4949	12.2872	-0.4949	11.4095	-0.4949	11.1291
-0.47417	13.6792	-0.47417	12.516	-0.47417	11.6974	-0.47417	11.3462
-0.45346	14.3987	-0.45346	12.7679	-0.45346	11.7881	-0.45346	11.3275
-0.43273	14.8937	-0.43273	12.8931	-0.43273	11.8967	-0.43273	11.3009
-0.41201	15.471	-0.41201	13.2818	-0.41201	12.2717	-0.41201	11.5158
-0.39128	16.0554	-0.39128	13.6052	-0.39128	12.5322	-0.39128	11.6613
-0.37055	16.4509	-0.37055	13.8127	-0.37055	12.3962	-0.37055	11.7613
-0.34983	16.6181	-0.34983	14.0954	-0.34983	12.6077	-0.34983	11.9267
-0.3291	16.7737	-0.3291	14.2227	-0.3291	12.7399	-0.3291	11.8573
-0.30839	16.753	-0.30839	14.2813	-0.30839	12.6629	-0.30839	11.8537
-0.28766	17.212	-0.28766	14.4206	-0.28766	12.9044	-0.28766	11.9067
-0.26693	17.5601	-0.26693	14.6987	-0.26693	13.0536	-0.26693	12.088
-0.24621	17.6679	-0.24621	14.7476	-0.24621	12.9218	-0.24621	12.0428
-0.22548	18.1573	-0.22548	15.0485	-0.22548	12.9987	-0.22548	12.0876
-0.20475	17.9488	-0.20475	15.0422	-0.20475	13.191	-0.20475	12.2876
-0.18403	18.0738	-0.18403	15.0433	-0.18403	13.3442	-0.18403	12.3259
-0.1633	18.59	-0.1633	15.2048	-0.1633	13.3132	-0.1633	12.3728
-0.14258	18.7443	-0.14258	15.2717	-0.14258	13.4939	-0.14258	12.3865
-0.12185	18.7766	-0.12185	15.3403	-0.12185	13.5484	-0.12185	12.3033
-0.10112	19.0115	-0.10112	15.4705	-0.10112	13.5275	-0.10112	12.4009
-0.08041	19.3441	-0.08041	15.6194	-0.08041	13.8148	-0.08041	12.5694
-0.05968	19.5409	-0.05968	15.608	-0.05968	13.7858	-0.05968	12.4348
-0.03896	19.7313	-0.03896	15.8181	-0.03896	13.8447	-0.03896	12.3349
-0.01823	19.8992	-0.01823	15.9107	-0.01823	13.9704	-0.01823	12.2912
0.0025	20.1753	0.0025	15.9883	0.0025	13.8223	0.0025	12.3564
0.02322	20.3609	0.02322	16.0556	0.02322	13.7995	0.02322	12.4163
0.04395	20.5925	0.04395	16.4458	0.04395	14.0912	0.04395	12.5687
0.06467	20.8739	0.06467	16.6973	0.06467	14.2346	0.06467	12.6868
0.0854	21.3486	0.0854	16.8456	0.0854	14.2325	0.0854	12.7117
0.10613	21.5442	0.10613	16.9159	0.10613	14.1819	0.10613	12.8184
0.12685	21.5716	0.12685	16.8945	0.12685	14.3669	0.12685	12.7454
0.14758	21.9451	0.14758	17.4308	0.14758	14.5672	0.14758	12.9248
0.1683	22.2582	0.1683	17.5724	0.1683	14.4954	0.1683	12.906
0.18903	22.5092	0.18903	17.6982	0.18903	14.5535	0.18903	12.8456
0.20976	22.6776	0.20976	17.8069	0.20976	14.8527	0.20976	13.0113
0.23048	22.8297	0.23048	17.6845	0.23048	14.8954	0.23048	13.1068
0.25121	23.2332	0.25121	17.7099	0.25121	15.024	0.25121	13.2822
0.27195	23.5458	0.27195	17.9194	0.27195	15.0206	0.27195	13.4406
0.29267	23.7289	0.29267	18.1666	0.29267	15.0027	0.29267	13.4056
0.3134	24.1479	0.3134	18.3771	0.3134	15.1764	0.3134	13.3148
0.33412	24.2844	0.33412	18.5163	0.33412	15.4707	0.33412	13.3576
0.35485	24.3824	0.35485	18.5859	0.35485	15.5891	0.35485	13.3582
0.37558	24.7665	0.37558	18.7093	0.37558	15.6401	0.37558	13.3772
0.3963	24.903	0.3963	18.9141	0.3963	15.636	0.3963	13.5437
0.41703	25.236	0.41703	19.0904	0.41703	15.8073	0.41703	13.6795
0.43775	25.6892	0.43775	19.4402	0.43775	15.9402	0.43775	13.742
0.45848	25.8917	0.45848	19.627	0.45848	15.9021	0.45848	13.7493
0.47922	26.2553	0.47922	19.6149	0.47922	15.9351	0.47922	13.7674
0.49994	26.2672	0.49994	19.8165	0.49994	16.0722	0.49994	13.8262
0.52067	26.3242	0.52067	19.9649	0.52067	16.0098	0.52067	14.0619
0.54139	26.7782	0.54139	20.1027	0.54139	16.1578	0.54139	14.0064
0.56212	27.0289	0.56212	20.3256	0.56212	16.3023	0.56212	14.0956
0.58286	27.1195	0.58286	20.3173	0.58286	16.3281	0.58286	14.1748
0.60358	27.456	0.60358	20.5508	0.60358	16.6106	0.60358	14.1452
0.62431	27.7821	0.62431	20.6811	0.62431	16.6534	0.62431	14.1955
0.64503	28.3182	0.64503	20.6334	0.64503	16.6906	0.64503	14.1903
0.66576	28.8114	0.66576	20.9476	0.66576	16.8122	0.66576	14.3257
0.6865	28.7934	0.6865	21.1905	0.6865	16.7505	0.6865	14.2657
0.70722	29.0447	0.70722	21.3534	0.70722	16.8898	0.70722	14.2798
0.72795	29.5211	0.72795	21.6569	0.72795	17.1247	0.72795	14.4057
0.74869	29.7265	0.74869	21.7497	0.74869	17.2327	0.74869	14.5353
0.76941	30.1111	0.76941	21.9175	0.76941	17.3602	0.76941	14.7076
0.79014	30.4388	0.79014	22.1801	0.79014	17.5509	0.79014	14.7796
0.81086	30.6042	0.81086	22.2888	0.81086	17.7131	0.81086	14.749
0.8316	31.0002	0.8316	22.6052	0.8316	17.8258	0.8316	14.7053
0.85233	31.2834	0.85233	22.6345	0.85233	17.9425	0.85233	14.8192
0.87305	31.4557	0.87305	22.6884	0.87305	17.9047	0.87305	14.878
0.89379	31.9566	0.89379	22.9476	0.89379	18.0472	0.89379	14.9244
0.91451	32.3325	0.91451	23.2183	0.91451	18.3017	0.91451	15.0047
0.93524	32.4842	0.93524	23.4464	0.93524	18.4872	0.93524	15.1569
0.95598	32.8037	0.95598	23.6787	0.95598	18.535	0.95598	15.2764
0.9767	33.1579	0.9767	23.8074	0.9767	18.6283	0.9767	15.4198
0.99744	33.6114	0.99744	24.0257	0.99744	18.6667	0.99744	15.5451
1.01816	33.9777	1.01816	24.3025	1.01816	18.8261	1.01816	15.5734
1.03889	34.1932	1.03889	24.3915	1.03889	19.0148	1.03889	15.3866
1.05963	34.5802	1.05963	24.492	1.05963	19.0482	1.05963	15.5534
1.08035	34.9251	1.08035	24.7437	1.08035	19.1767	1.08035	15.6698
1.10109	35.0525	1.10109	24.7068	1.10109	19.131	1.10109	15.7212
1.12181	35.4436	1.12181	25.025	1.12181	19.2883	1.12181	15.768
1.14255	35.5977	1.14255	25.2723	1.14255	19.4674	1.14255	15.7388
1.16328	36.0475	1.16328	25.4766	1.16328	19.6295	1.16328	15.7855
1.18401	36.9487	1.18401	25.656	1.18401	19.9451	1.18401	16.0347
1.20474	37.2394	1.20474	25.7877	1.20474	20.0808	1.20474	16.1254
1.22547	37.4911	1.22547	25.8549	1.22547	20.1081	1.22547	16.3212
1.2462	38.0546	1.2462	26.2122	1.2462	20.2501	1.2462	16.5297
1.26694	38.0598	1.26694	26.2897	1.26694	20.3221	1.26694	16.401
1.28766	38.1849	1.28766	26.5432	1.28766	20.4062	1.28766	16.3168
1.3084	38.456	1.3084	26.7613	1.3084	20.5885	1.3084	16.4234
1.32914	39.0448	1.32914	26.9266	1.32914	20.5635	1.32914	16.4683
1.34986	39.8004	1.34986	27.2938	1.34986	20.796	1.34986	16.6732
1.3706	40.2811	1.3706	27.8076	1.3706	20.9884	1.3706	16.777
1.39132	40.4057	1.39132	27.9897	1.39132	21.0061	1.39132	16.8893
1.41206	40.7693	1.41206	28.2443	1.41206	21.0548	1.41206	17.113
1.4328	41.0027	1.4328	28.3025	1.4328	21.3251	1.4328	17.2143
1.45352	41.5058	1.45352	28.5394	1.45352	21.5132	1.45352	17.1823
1.47426	42.1342	1.47426	28.969	1.47426	21.6856	1.47426	17.299
1.49499	42.409	1.49499	29.0694	1.49499	22.0216	1.49499	17.3938
1.51572	42.9014	1.51572	29.1613	1.51572	22.1753	1.51572	17.3803
1.53646	43.4998	1.53646	29.2721	1.53646	22.107	1.53646	17.4721
1.55719	43.4485	1.55719	29.473	1.55719	21.9871	1.55719	17.5027
1.57793	44.0589	1.57793	29.909	1.57793	22.1928	1.57793	17.6073
1.59865	44.368	1.59865	30.2127	1.59865	22.3301	1.59865	17.6578
1.61939	44.5877	1.61939	30.2179	1.61939	22.5695	1.61939	17.7651
1.64013	45.3814	1.64013	30.4555	1.64013	22.7346	1.64013	17.8452
1.66086	45.5781	1.66086	30.717	1.66086	22.8913	1.66086	17.9491
1.6816	45.8445	1.6816	30.9691	1.6816	23.0227	1.6816	18.0812
1.70232	46.4786	1.70232	31.3473	1.70232	23.1581	1.70232	18.2193
1.72306	46.8785	1.72306	31.4475	1.72306	23.3228	1.72306	18.1971
1.7438	47.3693	1.7438	31.7223	1.7438	23.4963	1.7438	18.1907
1.76453	48.0093	1.76453	32.054	1.76453	23.7072	1.76453	18.2868
1.78527	48.1447	1.78527	32.1543	1.78527	23.8132	1.78527	18.2688
1.80601	48.621	1.80601	32.4431	1.80601	24.0535	1.80601	18.4306
1.82674	49.1873	1.82674	32.8198	1.82674	24.2883	1.82674	18.8045
1.84748	49.3292	1.84748	33.0604	1.84748	24.3494	1.84748	18.963
1.86821	49.8796	1.86821	33.2913	1.86821	24.3693	1.86821	18.9841
1.88895	50.2067	1.88895	33.5797	1.88895	24.5081	1.88895	19.0152
1.90969	50.4272	1.90969	33.9357	1.90969	24.7632	1.90969	19.0697
1.93042	51.0866	1.93042	34.1903	1.93042	24.9809	1.93042	19.1062
1.95116	51.4964	1.95116	34.3525	1.95116	24.9936	1.95116	19.0519
1.97189	52.0701	1.97189	34.6812	1.97189	25.1578	1.97189	19.1306
1.99263	52.6111	1.99263	35.0157	1.99263	25.458	1.99263	19.4211
2.01337	52.9879	2.01337	35.1114	2.01337	25.6288	2.01337	19.5272
2.0341	53.8464	2.0341	35.4774	2.0341	25.8999	2.0341	19.6865
2.05484	54.4072	2.05484	35.7184	2.05484	26.0149	2.05484	19.8581
2.07557	54.6315	2.07557	35.9851	2.07557	26.2797	2.07557	19.897
2.09631	55.2907	2.09631	36.3524	2.09631	26.5386	2.09631	19.7341
2.11706	55.7489	2.11706	36.3977	2.11706	26.4595	2.11706	19.8389
2.13779	56.2227	2.13779	36.5611	2.13779	26.4796	2.13779	20.1522
2.15853	56.933	2.15853	37.1642	2.15853	26.7158	2.15853	20.3585
2.17926	57.4142	2.17926	37.5288	2.17926	27.0621	2.17926	20.4364
2.2	57.9365	2.2	37.8796	2.2	27.3224	2.2	20.633
2.22075	58.6771	2.22075	38.3335	2.22075	27.6265	2.22075	20.9493
2.24148	58.8336	2.24148	38.3097	2.24148	27.7362	2.24148	20.9046
2.26222	58.9858	2.26222	38.5154	2.26222	27.726	2.26222	20.8003
2.28297	59.4391	2.28297	38.7913	2.28297	27.8081	2.28297	20.7979
2.3037	59.9737	2.3037	38.9874	2.3037	27.8831	2.3037	21.0605
2.32444	60.8102	2.32444	39.3963	2.32444	28.2052	2.32444	21.203
2.34517	61.0502	2.34517	39.6256	2.34517	28.3401	2.34517	21.1156
2.36592	61.3554	2.36592	39.9772	2.36592	28.5712	2.36592	21.2197
2.38666	62.09	2.38666	40.4415	2.38666	28.8636	2.38666	21.3833
2.40739	62.3549	2.40739	40.5034	2.40739	29.0192	2.40739	21.3544
2.42814	62.7955	2.42814	40.62	2.42814	29.1399	2.42814	21.4666
2.44887	63.7045	2.44887	41.192	2.44887	29.4488	2.44887	21.6268
2.46962	64.094	2.46962	41.6058	2.46962	29.6106	2.46962	21.7867
2.49036	64.8125	2.49036	42.0271	2.49036	29.7371	2.49036	21.9114
2.5111	65.3778	2.5111	42.1623	2.5111	29.8794	2.5111	21.9893
2.53184	65.6709	2.53184	42.306	2.53184	29.9965	2.53184	22.1044
2.55258	66.4483	2.55258	42.8695	2.55258	30.1841	2.55258	22.3859
2.57332	66.9592	2.57332	42.9931	2.57332	30.3471	2.57332	22.4184
2.59407	67.3108	2.59407	43.0297	2.59407	30.6266	2.59407	22.3825
2.6148	67.8849	2.6148	43.6211	2.6148	30.9459	2.6148	22.6028
2.63555	68.2493	2.63555	43.9381	2.63555	31.0347	2.63555	22.6281
2.65629	68.9811	2.65629	44.296	2.65629	30.9766	2.65629	22.7404
2.67703	69.809	2.67703	44.8042	2.67703	31.3623	2.67703	22.9593
2.69778	69.8211	2.69778	44.9293	2.69778	31.6361	2.69778	23.0984
2.71852	70.7548	2.71852	45.3546	2.71852	31.8189	2.71852	23.2237
2.73926	71.4235	2.73926	45.6006	2.73926	31.9396	2.73926	23.3672
2.76001	71.5529	2.76001	45.8427	2.76001	32.0342	2.76001	23.3479
2.78075	72.3092	2.78075	46.4712	2.78075	32.3801	2.78075	23.4865
2.8015	72.7354	2.8015	46.6902	2.8015	32.567	2.8015	23.6616
2.82223	73.3624	2.82223	46.8407	2.82223	32.6706	2.82223	23.8295
2.84298	74.3624	2.84298	47.2797	2.84298	32.9231	2.84298	23.9297
2.86373	74.5409	2.86373	47.7148	2.86373	33.0307	2.86373	23.9366
2.88447	75.2747	2.88447	48.1628	2.88447	33.3612	2.88447	24.0199
2.90522	76.2968	2.90522	48.6247	2.90522	33.7049	2.90522	24.3432
2.92595	76.7102	2.92595	48.7398	2.92595	33.9281	2.92595	24.4626
2.9467	77.3771	2.9467	49.1786	2.9467	34.2723	2.9467	24.6346
2.96745	77.9831	2.96745	49.6557	2.96745	34.4917	2.96745	24.7103
2.98819	78.2258	2.98819	49.8796	2.98819	34.6889	2.98819	24.8369
3.00894	78.9929	3.00894	50.3995	3.00894	35.0746	3.00894	25.0578
3.02968	79.4986	3.02968	51.0707	3.02968	35.5679	3.02968	25.2535
3.05043	80.2217	3.05043	51.5759	3.05043	35.8011	3.05043	25.4377
3.07118	81.1414	3.07118	52.392	3.07118	36.2239	3.07118	25.5937
3.09192	81.575	3.09192	52.8213	3.09192	36.7337	3.09192	25.7449
3.11267	82.3415	3.11267	53.3186	3.11267	37.0785	3.11267	25.7012
3.13341	83.1348	3.13341	54.0586	3.13341	37.3282	3.13341	25.7577
3.15416	83.4327	3.15416	54.4745	3.15416	37.7069	3.15416	26.0865
3.17492	84.3239	3.17492	55.0637	3.17492	38.1642	3.17492	26.2757
3.19566	85.0833	3.19566	55.6389	3.19566	38.6681	3.19566	26.3261
3.21641	85.5556	3.21641	55.839	3.21641	39.1869	3.21641	26.4233
3.23716	86.8	3.23716	56.4137	3.23716	39.5187	3.23716	26.7808
3.2579	87.326	3.2579	57.1937	3.2579	40.1281	3.2579	27.0303
3.27865	87.9853	3.27865	57.8351	3.27865	40.6591	3.27865	27.2586
3.2994	89.0109	3.2994	58.2937	3.2994	40.9531	3.2994	27.4645
3.32015	89.6271	3.32015	58.7465	3.32015	41.4145	3.32015	27.6307
3.3409	90.7863	3.3409	59.4163	3.3409	41.6753	3.3409	27.944
3.36164	91.9695	3.36164	60.2259	3.36164	42.2901	3.36164	28.2635
3.3824	92.9853	3.3824	61.133	3.3824	42.9794	3.3824	28.6842
3.40314	94.4952	3.40314	61.9611	3.40314	43.5299	3.40314	29.1198
3.4239	95.9703	3.4239	62.7592	3.4239	44.0625	3.4239	29.6198
3.44465	96.7835	3.44465	63.5983	3.44465	44.7801	3.44465	30.2792
3.46539	98.1607	3.46539	64.3102	3.46539	45.3257	3.46539	30.7641
3.48615	99.5837	3.48615	65.5416	3.48615	46.2327	3.48615	31.412
3.50689	100.852	3.50689	66.4037	3.50689	46.7795	3.50689	31.9387
3.52765	102.451	3.52765	67.397	3.52765	47.5087	3.52765	32.4194
3.5484	103.881	3.5484	68.5247	3.5484	48.3467	3.5484	33.3391
3.56915	104.939	3.56915	69.1153	3.56915	49.0215	3.56915	33.8387
3.5899	106.309	3.5899	70.0117	3.5899	49.818	3.5899	34.5777
3.61065	107.607	3.61065	71.0952	3.61065	50.9392	3.61065	35.4055
3.63141	108.856	3.63141	71.9821	3.63141	51.3445	3.63141	35.7809
3.65216	110.617	3.65216	73.4267	3.65216	52.4183	3.65216	36.9047
3.67291	111.781	3.67291	74.4836	3.67291	53.2657	3.67291	37.6507
3.69367	113.269	3.69367	75.2533	3.69367	53.991	3.69367	38.1419
3.71442	115.254	3.71442	76.8338	3.71442	55.19	3.71442	39.525
3.73517	116.585	3.73517	77.6482	3.73517	55.8194	3.73517	39.9789
3.75593	118.044	3.75593	78.7312	3.75593	56.5999	3.75593	40.418
3.77668	119.557	3.77668	80.1534	3.77668	57.793	3.77668	41.6283
3.79743	120.651	3.79743	80.611	3.79743	58.1869	3.79743	41.9693
3.81819	122.21	3.81819	81.8376	3.81819	59.543	3.81819	43.0522
3.83894	124.161	3.83894	83.1433	3.83894	60.8082	3.83894	44.1699
3.8597	125.527	3.8597	83.8894	3.8597	61.1364	3.8597	44.5283
3.88045	127.095	3.88045	85.1693	3.88045	62.3813	3.88045	45.9614
3.90121	128.175	3.90121	86.4595	3.90121	63.3711	3.90121	46.687
3.92197	129.258	3.92197	87.386	3.92197	64.0959	3.92197	47.159
3.94272	130.932	3.94272	88.7086	3.94272	65.4135	3.94272	48.6427
3.96348	132.024	3.96348	89.328	3.96348	65.9204	3.96348	49.079
3.98423	133.704	3.98423	90.6155	3.98423	66.9416	3.98423	49.8363
4.00499	135.411	4.00499	92.0347	4.00499	68.2887	4.00499	50.9633
4.02575	136.43	4.02575	92.4506	4.02575	68.5424	4.02575	51.1131
4.0465	138.103	4.0465	93.9381	4.0465	69.8144	4.0465	52.5406
4.06726	139.278	4.06726	95.248	4.06726	70.8499	4.06726	53.7063
4.08801	140.564	4.08801	95.9174	4.08801	71.489	4.08801	54.0774
4.10877	142.329	4.10877	97.4689	4.10877	72.9965	4.10877	55.4708
4.12954	143.888	4.12954	98.4981	4.12954	73.5834	4.12954	56.1489
4.15029	145.195	4.15029	99.6222	4.15029	74.0875	4.15029	56.7204
4.17105	146.815	4.17105	101.338	4.17105	75.4911	4.17105	57.9402
4.19182	147.908	4.19182	101.895	4.19182	75.9357	4.19182	58.1595
4.21257	149.462	4.21257	103.308	4.21257	77.0757	4.21257	59.3105
4.23333	150.921	4.23333	104.337	4.23333	78.2663	4.23333	60.3696
4.25408	151.87	4.25408	104.951	4.25408	78.6419	4.25408	60.7404
4.27485	153.831	4.27485	106.828	4.27485	80.0784	4.27485	62.2341
4.29561	154.982	4.29561	108.088	4.29561	80.8452	4.29561	63.0377
4.31637	156.056	4.31637	109.095	4.31637	81.4547	4.31637	63.3881
4.33713	158.001	4.33713	110.817	4.33713	82.7234	4.33713	64.6566
4.35789	159.309	4.35789	111.658	4.35789	83.5356	4.35789	65.13
4.37865	160.857	4.37865	113.046	4.37865	84.6775	4.37865	66.1265
4.39942	162.149	4.39942	114.803	4.39942	86.2263	4.39942	67.3041
4.42017	160.301	4.42017	114.063	4.42017	85.4113	4.42017	66.9174
4.44094	147.808	4.44094	108.026	4.44094	81.9609	4.44094	65.4453
4.4617	144.27	4.4617	107.405	4.4617	82.0832	4.4617	66.2609
4.48246	141.223	4.48246	106.187	4.48246	81.5802	4.48246	66.3336
4.50323	139.431	4.50323	106.655	4.50323	82.5773	4.50323	67.8047
4.52399	139.033	4.52399	107.625	4.52399	83.4187	4.52399	68.7473
4.54475	139.097	4.54475	108.64	4.54475	84.1795	4.54475	69.5029
4.56551	139.605	4.56551	109.704	4.56551	85.5081	4.56551	70.7097
4.58628	139.171	4.58628	109.709	4.58628	85.6242	4.58628	70.8424
4.60705	140.162	4.60705	111.333	4.60705	87.0998	4.60705	72.1306
4.62781	141.026	4.62781	112.494	4.62781	88.1948	4.62781	73.2873
4.64858	141.07	4.64858	112.765	4.64858	88.9144	4.64858	73.7981
4.66933	141.986	4.66933	114.538	4.66933	90.6315	4.66933	75.158
4.6901	142.234	4.6901	115.494	4.6901	91.5759	4.6901	75.8554
4.71087	142.533	4.71087	116.363	4.71087	92.6422	4.71087	76.6893
4.73163	143.665	4.73163	118.316	4.73163	94.344	4.73163	78.4463
4.7524	143.783	4.7524	118.542	4.7524	94.9741	4.7524	78.8436
4.77318	145.062	4.77318	120.28	4.77318	96.5394	4.77318	80.1719
4.79394	146.211	4.79394	121.614	4.79394	97.8209	4.79394	81
4.81471	146.26	4.81471	121.764	4.81471	98.5217	4.81471	81.1723
4.83547	147.399	4.83547	123.498	4.83547	100.504	4.83547	82.941
4.85624	148.393	4.85624	124.386	4.85624	101.628	4.85624	84.1653
4.87701	149.204	4.87701	125.418	4.87701	102.773	4.87701	85.2754
4.89777	150.667	4.89777	127.938	4.89777	104.772	4.89777	87.2228
4.91855	150.705	4.91855	128.446	4.91855	105.242	4.91855	87.8654
4.93931	152.006	4.93931	129.887	4.93931	106.765	4.93931	89.3599
4.96008	152.969	4.96008	131.351	4.96008	108.157	4.96008	90.7953
4.98086	153.59	4.98086	131.898	4.98086	109.041	4.98086	91.6663
5.00162	155.297	5.00162	134.14	5.00162	111	5.00162	93.8334
5.02239	156.238	5.02239	135.386	5.02239	112.343	5.02239	95.0732
5.04316	156.866	5.04316	136.02	5.04316	113.38	5.04316	95.9705
5.06393	158.225	5.06393	138.166	5.06393	115.37	5.06393	97.7083
5.08471	158.772	5.08471	138.84	5.08471	116.123	5.08471	98.5013
5.10547	160.704	5.10547	140.77	5.10547	117.691	5.10547	100.505
5.12625	162.495	5.12625	143.014	5.12625	119.568	5.12625	102.549
5.14703	162.783	5.14703	143.269	5.14703	120.143	5.14703	103.285
5.16779	164.509	5.16779	145.255	5.16779	122.201	5.16779	105.407
5.18857	165.194	5.18857	146.319	5.18857	123.328	5.18857	106.352
5.20933	165.047	5.20933	146.791	5.20933	123.668	5.20933	106.766
5.23011	166.029	5.23011	148.206	5.23011	125.408	5.23011	108.172
5.25089	166.161	5.25089	148.157	5.25089	125.363	5.25089	108.474
5.27166	167.321	5.27166	149.526	5.27166	126.328	5.27166	109.44
5.29244	168.378	5.29244	150.923	5.29244	128.04	5.29244	110.615
5.3132	168.595	5.3132	151.132	5.3132	127.969	5.3132	110.85
5.33398	169.969	5.33398	152.721	5.33398	129.586	5.33398	112.522
5.35476	170.723	5.35476	153.922	5.35476	130.707	5.35476	113.62
5.37553	171.069	5.37553	154.434	5.37553	131.044	5.37553	114.46
5.39631	172.739	5.39631	156.241	5.39631	133.021	5.39631	116.093
5.41708	172.587	5.41708	156.283	5.41708	133.305	5.41708	116.543
5.43786	173.708	5.43786	157.553	5.43786	134.42	5.43786	117.681
5.45864	175.086	5.45864	159.334	5.45864	135.844	5.45864	119.001
5.47941	175.429	5.47941	159.85	5.47941	136.057	5.47941	119.577
5.5002	176.893	5.5002	161.703	5.5002	138.14	5.5002	121.268
5.52097	177.975	5.52097	162.46	5.52097	139.12	5.52097	122.633
5.54175	179.03	5.54175	163.081	5.54175	139.676	5.54175	123.29
5.56253	180.714	5.56253	165.376	5.56253	141.487	5.56253	124.463
5.5833	180.956	5.5833	165.853	5.5833	141.775	5.5833	124.944
5.60409	182.421	5.60409	167.513	5.60409	143.271	5.60409	126.472
5.62486	184.277	5.62486	169.581	5.62486	145.269	5.62486	127.898
5.64564	184.87	5.64564	169.892	5.64564	145.45	5.64564	128.131
5.66643	186.369	5.66643	171.826	5.66643	147.184	5.66643	129.932
5.6872	187.743	5.6872	172.994	5.6872	148.516	5.6872	131.023
5.70799	189.102	5.70799	173.765	5.70799	149.395	5.70799	131.842
5.72877	191.465	5.72877	175.921	5.72877	151.546	5.72877	133.67
5.74955	192.236	5.74955	176.991	5.74955	152.279	5.74955	134.513
5.77033	193.831	5.77033	178.674	5.77033	153.856	5.77033	136.136
5.79111	195.678	5.79111	180.589	5.79111	155.673	5.79111	137.65
5.81189	196.448	5.81189	181.302	5.81189	156.513	5.81189	138.464
5.83268	198.602	5.83268	183.255	5.83268	158.709	5.83268	140.856
5.85346	200.096	5.85346	184.729	5.85346	159.896	5.85346	142.236
5.87425	201.564	5.87425	186.143	5.87425	161.199	5.87425	143.207
5.89502	204.249	5.89502	188.104	5.89502	163.426	5.89502	145.198
5.91581	205.163	5.91581	188.904	5.91581	164.447	5.91581	146.277
5.9366	207.17	5.9366	190.827	5.9366	166.245	5.9366	148.152
5.95738	209.071	5.95738	192.555	5.95738	168.049	5.95738	149.827
5.97817	209.828	5.97817	193.386	5.97817	168.908	5.97817	150.805
5.99894	212.332	5.99894	195.726	5.99894	171.319	5.99894	153.246
6.01974	214.029	6.01974	196.819	6.01974	173.338	6.01974	154.458
6.04053	215.642	6.04053	197.911	6.04053	174.695	6.04053	155.546
6.06131	218.102	6.06131	200.449	6.06131	176.909	6.06131	157.962
6.0821	219.224	6.0821	201.467	6.0821	177.621	6.0821	159.088
6.10288	221.726	6.10288	203.756	6.10288	179.38	6.10288	160.985
6.12367	223.556	6.12367	205.371	6.12367	181.242	6.12367	163.02
6.14446	225.03	6.14446	205.938	6.14446	182.131	6.14446	164.042
6.16524	227.948	6.16524	208.407	6.16524	184.114	6.16524	166.253
6.18604	229.572	6.18604	210.072	6.18604	185.037	6.18604	167.659
6.20682	231.327	6.20682	212.208	6.20682	186.56	6.20682	169.253
6.22761	233.705	6.22761	214.571	6.22761	188.816	6.22761	171.564
6.24841	235.02	6.24841	215.759	6.24841	189.595	6.24841	172.577
6.26919	237.652	6.26919	218.156	6.26919	191.443	6.26919	174.174
6.28998	239.761	6.28998	220.144	6.28998	193.213	6.28998	175.855
6.31078	241.437	6.31078	221.171	6.31078	194.152	6.31078	177.308
6.33156	244.48	6.33156	224.297	6.33156	197.041	6.33156	179.845
6.35236	245.45	6.35236	226.086	6.35236	198.544	6.35236	181.066
6.37314	247.649	6.37314	228.293	6.37314	200.503	6.37314	182.714
6.39394	250.191	6.39394	230.744	6.39394	202.241	6.39394	184.674
6.41474	251.698	6.41474	231.992	6.41474	202.966	6.41474	185.77
6.43552	254.804	6.43552	234.978	6.43552	205.746	6.43552	188.179
6.45632	257.343	6.45632	237.518	6.45632	208.086	6.45632	190.15
6.47711	258.389	6.47711	239.526	6.47711	209.149	6.47711	190.978
6.49791	261.008	6.49791	243.005	6.49791	211.691	6.49791	193.174
6.51871	263.337	6.51871	244.274	6.51871	213.408	6.51871	194.685
6.5395	265.339	6.5395	246.622	6.5395	215.887	6.5395	196.835
6.5603	268.267	6.5603	250.254	6.5603	219.029	6.5603	199.412
6.58108	269.803	6.58108	251.676	6.58108	220.358	6.58108	200.05
6.60188	273.533	6.60188	255.508	6.60188	223.988	6.60188	203.04
6.62269	275.411	6.62269	257.641	6.62269	225.909	6.62269	205.024
6.64347	277.425	6.64347	259.753	6.64347	228.006	6.64347	206.447
6.66428	280.533	6.66428	263.641	6.66428	231.834	6.66428	209.499
6.68507	282.404	6.68507	265.54	6.68507	233.44	6.68507	211.13
6.70587	285.742	6.70587	268.703	6.70587	236.223	6.70587	213.769
6.72667	288.362	6.72667	271.899	6.72667	238.885	6.72667	216.439
6.74746	290.446	6.74746	274.127	6.74746	240.76	6.74746	218.034
6.76827	293.827	6.76827	277.205	6.76827	244.015	6.76827	221.452
6.78907	296.158	6.78907	279.404	6.78907	246.834	6.78907	223.832
6.80986	298.568	6.80986	282.661	6.80986	249.153	6.80986	225.974
6.83067	301.876	6.83067	286.102	6.83067	252.117	6.83067	229.253
6.85146	304.521	6.85146	288.799	6.85146	254.374	6.85146	231.159
6.87227	307.787	6.87227	292.372	6.87227	257.289	6.87227	234.109
6.89307	310.682	6.89307	295.142	6.89307	260.442	6.89307	237.15
6.91387	313.448	6.91387	297.266	6.91387	263.032	6.91387	238.997
6.93468	316.584	6.93468	300.76	6.93468	266.174	6.93468	242.327
6.95547	319.016	6.95547	303.7	6.95547	269.207	6.95547	245.19
6.97628	321.702	6.97628	306.648	6.97628	271.809	6.97628	247.722
6.99709	325.337	6.99709	310.632	6.99709	275.661	6.99709	251.476
7.01788	327.938	7.01788	313.8	7.01788	278.521	7.01788	254.101
7.03869	330.764	7.03869	316.91	7.03869	281.562	7.03869	256.868
7.05949	334.321	7.05949	320.427	7.05949	285.174	7.05949	260.418
7.0803	337.566	7.0803	323.853	7.0803	288.021	7.0803	262.816
7.10111	340.662	7.10111	327.872	7.10111	291.746	7.10111	266.124
7.12191	344.245	7.12191	331.444	7.12191	295.194	7.12191	269.148
7.14272	347.686	7.14272	334.826	7.14272	298.73	7.14272	272.306
7.16353	350.965	7.16353	339.088	7.16353	302.309	7.16353	276.819
7.18433	354.729	7.18433	342.416	7.18433	305.171	7.18433	279.783
7.20514	358.87	7.20514	347.154	7.20514	309.512	7.20514	283.862
7.22594	363.155	7.22594	351.79	7.22594	313.748	7.22594	287.719
7.24676	367.061	7.24676	355.079	7.24676	317.243	7.24676	290.637
7.26757	370.905	7.26757	359.914	7.26757	321.679	7.26757	295.413
7.28837	375.394	7.28837	364.683	7.28837	326.217	7.28837	299.636
7.30918	380.837	7.30918	370.165	7.30918	331.571	7.30918	304.44
7.32999	385.864	7.32999	375.238	7.32999	336.604	7.32999	309.877
7.3508	390.315	7.3508	379.507	7.3508	340.952	7.3508	314.149
7.37162	395.538	7.37162	385.551	7.37162	346.781	7.37162	319.779
7.39242	400.596	7.39242	390.793	7.39242	351.998	7.39242	324.603
7.41324	405.342	7.41324	395.559	7.41324	356.155	7.41324	328.934
7.43404	410.02	7.43404	401.084	7.43404	360.867	7.43404	333.965
7.45486	414.445	7.45486	405.53	7.45486	364.967	7.45486	338.134
7.47568	418.78	7.47568	410.498	7.47568	369.497	7.47568	342.498
7.49648	423.52	7.49648	415.539	7.49648	374.402	7.49648	346.762
7.5173	427.702	7.5173	420.238	7.5173	379.074	7.5173	350.752
7.53811	431.965	7.53811	425.468	7.53811	383.813	7.53811	355.55
7.55893	436.689	7.55893	429.825	7.55893	387.731	7.55893	359.442
7.57975	440.76	7.57975	434.496	7.57975	392.281	7.57975	363.413
7.60055	444.585	7.60055	439.287	7.60055	397.276	7.60055	368.059
7.62137	448.598	7.62137	444.096	7.62137	401.295	7.62137	372.227
7.64218	452.646	7.64218	449.29	7.64218	406.157	7.64218	376.863
7.66301	456.94	7.66301	453.311	7.66301	410.478	7.66301	380.73
7.68383	460.86	7.68383	456.975	7.68383	414.272	7.68383	384.384
7.70464	464.664	7.70464	462.683	7.70464	419.01	7.70464	388.801
7.72546	468.542	7.72546	467.673	7.72546	423.615	7.72546	392.768
7.74628	471.971	7.74628	472.195	7.74628	428.291	7.74628	396.707
7.76709	475.448	7.76709	476.655	7.76709	432.613	7.76709	400.551
7.78792	478.674	7.78792	481.621	7.78792	436.605	7.78792	404.465
7.80873	481.957	7.80873	486.735	7.80873	441.46	7.80873	409.108
7.82956	485.231	7.82956	491.652	7.82956	445.792	7.82956	412.898
7.85038	487.826	7.85038	495.534	7.85038	450.23	7.85038	416.966
7.87119	491.404	7.87119	500.026	7.87119	455.144	7.87119	420.995
7.89202	494.716	7.89202	505.786	7.89202	460.126	7.89202	425.373
7.91283	497.213	7.91283	512.29	7.91283	465.705	7.91283	430.92
7.93366	499.225	7.93366	516.567	7.93366	470.119	7.93366	435.422
7.95449	501.187	7.95449	520.037	7.95449	473.263	7.95449	438.404
7.97531	504.029	7.97531	523.533	7.97531	476.766	7.97531	440.317
7.99613	506.43	7.99613	525.559	7.99613	478.495	7.99613	440.693
8.01695	508.769	8.01695	527.587	8.01695	479.812	8.01695	441.312
8.03778	511.93	8.03778	530.174	8.03778	481.053	8.03778	442.356
8.05861	514.153	8.05861	532.034	8.05861	481.894	8.05861	443.086
8.07943	516.279	8.07943	533.287	8.07943	482.342	8.07943	443.674
8.10026	519.015	8.10026	533.977	8.10026	483.031	8.10026	444.047
8.12109	521.11	8.12109	535.449	8.12109	484.808	8.12109	445.562
8.14191	523.101	8.14191	537.494	8.14191	486.629	8.14191	446.629
8.16274	525.739	8.16274	539.044	8.16274	487.617	8.16274	446.642
8.18356	528.136	8.18356	540.787	8.18356	488.634	8.18356	446.947
8.20439	530.518	8.20439	542.401	8.20439	489.555	8.20439	447.304
8.22523	532.35	8.22523	544.433	8.22523	490.573	8.22523	447.74
8.24605	534.5	8.24605	546.308	8.24605	491.989	8.24605	448.125
8.26688	536.97	8.26688	547.237	8.26688	492.57	8.26688	448.489
8.28771	539.427	8.28771	548.581	8.28771	493.579	8.28771	450.068
8.30854	541.752	8.30854	549.447	8.30854	494.536	8.30854	451.21
8.32938	543.762	8.32938	551.131	8.32938	495.29	8.32938	451.915
8.3502	545.807	8.3502	553.153	8.3502	496.324	8.3502	452.644
8.37104	547.859	8.37104	554.008	8.37104	497.291	8.37104	452.361
8.39186	550.505	8.39186	555.448	8.39186	498.384	8.39186	452.734
8.4127	553.461	8.4127	557.623	8.4127	499.212	8.4127	453.796
8.43354	555.282	8.43354	558.413	8.43354	499.115	8.43354	454.349
8.45437	556.998	8.45437	560.304	8.45437	500.842	8.45437	454.848
8.4752	558.62	8.4752	562.188	8.4752	502.029	8.4752	455.154
8.49603	560.633	8.49603	563.284	8.49603	503.09	8.49603	455.874
8.51687	562.799	8.51687	564.193	8.51687	503.914	8.51687	456.362
8.53771	564.357	8.53771	565.783	8.53771	504.547	8.53771	456.648
8.55854	566.332	8.55854	567.449	8.55854	505.531	8.55854	457.347
8.57938	568.406	8.57938	568.084	8.57938	505.916	8.57938	457.967
8.60022	570.45	8.60022	569.106	8.60022	506.224	8.60022	458.622
8.62105	572.71	8.62105	570.661	8.62105	507.611	8.62105	459.325
8.6419	574.34	8.6419	571.351	8.6419	508.493	8.6419	459.657
8.66273	576.228	8.66273	572.695	8.66273	509.651	8.66273	460.781
8.68357	578.404	8.68357	573.877	8.68357	509.759	8.68357	461.319
8.70442	580.265	8.70442	575.169	8.70442	510.069	8.70442	460.91
8.72525	582.118	8.72525	577.012	8.72525	512.138	8.72525	461.844
8.74609	583.632	8.74609	578.177	8.74609	512.7	8.74609	461.849
8.76693	585.21	8.76693	579.226	8.76693	513.507	8.76693	462.172
8.78777	586.735	8.78777	580.432	8.78777	514.171	8.78777	462.61
8.80862	588.492	8.80862	580.866	8.80862	514.349	8.80862	462.856
8.82946	590.378	8.82946	581.916	8.82946	515.581	8.82946	463.864
8.8503	591.799	8.8503	582.495	8.8503	516.076	8.8503	463.984
8.87114	594.041	8.87114	584.342	8.87114	516.553	8.87114	464.133
8.89199	596.366	8.89199	585.537	8.89199	517.018	8.89199	464.661
8.91284	597.853	8.91284	585.822	8.91284	517.462	8.91284	465.511
8.93367	599.501	8.93367	587.419	8.93367	518.718	8.93367	466.438
8.95452	600.949	8.95452	588.437	8.95452	519.127	8.95452	466.655
8.97536	602.479	8.97536	589.699	8.97536	519.677	8.97536	467.125
8.99621	603.963	8.99621	591.015	8.99621	520.875	8.99621	467.592
9.01707	605.011	9.01707	591.479	9.01707	521.589	9.01707	467.376
9.03791	606.963	9.03791	592.669	9.03791	522.835	9.03791	467.923
9.05876	608.522	9.05876	593.881	9.05876	522.935	9.05876	468.114
9.0796	609.743	9.0796	595.02	9.0796	523.186	9.0796	468.943
9.10045	611.239	9.10045	596.313	9.10045	524.098	9.10045	469.535
9.12131	612.498	9.12131	597.222	9.12131	524.364	9.12131	468.962
9.14215	614.644	9.14215	598.715	9.14215	524.78	9.14215	469.913
9.163	615.93	9.163	598.806	9.163	525.116	9.163	470.202
9.18385	617.064	9.18385	599.146	9.18385	525.673	9.18385	470.277
9.2047	618.178	9.2047	599.895	9.2047	526.777	9.2047	471.013
9.22556	619.823	9.22556	600.603	9.22556	526.725	9.22556	471.11
9.24641	622.023	9.24641	602.448	9.24641	527.609	9.24641	471.841
9.26726	623.462	9.26726	603.691	9.26726	527.644	9.26726	472.315
9.28812	624.138	9.28812	603.894	9.28812	528.43	9.28812	472.23
9.30897	625.303	9.30897	604.396	9.30897	529.826	9.30897	472.995
9.32983	627.144	9.32983	604.843	9.32983	529.702	9.32983	473.388
9.35068	628.496	9.35068	606.242	9.35068	530.125	9.35068	473.802
9.37154	629.502	9.37154	607.965	9.37154	530.78	9.37154	474.409
9.3924	630.284	9.3924	608.354	9.3924	531.178	9.3924	474.622
9.41325	632.002	9.41325	608.549	9.41325	531.941	9.41325	474.837
9.43411	633.678	9.43411	608.753	9.43411	531.75	9.43411	474.911
9.45496	635.092	9.45496	610.317	9.45496	532.75	9.45496	475.377
9.47582	636.683	9.47582	611.33	9.47582	533.233	9.47582	476.26
9.49668	637.407	9.49668	610.98	9.49668	533.556	9.49668	476.305
9.51754	638.617	9.51754	611.613	9.51754	534.332	9.51754	476.442
9.5384	639.561	9.5384	611.64	9.5384	534.515	9.5384	476.65
9.55925	640.666	9.55925	612.562	9.55925	535.35	9.55925	476.967
9.58012	641.479	9.58012	613.493	9.58012	535.635	9.58012	476.951
9.60099	642.484	9.60099	613.861	9.60099	535.549	9.60099	476.954
9.62184	644.322	9.62184	615	9.62184	536.007	9.62184	477.393
9.64271	645.608	9.64271	615.509	9.64271	536.321	9.64271	477.443
9.66356	646.698	9.66356	616.055	9.66356	537.063	9.66356	477.723
9.68443	647.529	9.68443	616.644	9.68443	537.458	9.68443	478.324
9.7053	648.814	9.7053	616.579	9.7053	537.455	9.7053	478.131
9.72616	649.855	9.72616	617.032	9.72616	537.711	9.72616	478.814
9.74703	650.125	9.74703	617.54	9.74703	538.196	9.74703	478.941
9.7679	650.982	9.7679	618.187	9.7679	538.957	9.7679	479.095
9.78876	652.211	9.78876	618.925	9.78876	539.039	9.78876	479.306
9.80963	653.411	9.80963	619.232	9.80963	539.01	9.80963	479.491
9.83049	654.464	9.83049	620.53	9.83049	539.754	9.83049	480.328
9.85136	655.154	9.85136	621.414	9.85136	540.174	9.85136	481.038
9.87223	655.587	9.87223	621.997	9.87223	540.108	9.87223	480.665
9.89309	656.837	9.89309	622.113	9.89309	539.916	9.89309	480.481
9.91397	658.296	9.91397	622.384	9.91397	539.457	9.91397	480.835
9.93483	659.397	9.93483	623.14	9.93483	540.012	9.93483	481.557
9.95571	659.521	9.95571	623.3	9.95571	540.135	9.95571	481.328
9.97658	659.84	9.97658	623.101	9.97658	540.472	9.97658	481.228
9.99745	661.336	9.99745	623.329	9.99745	540.98	9.99745	481.406
10.0183	662.354	10.0183	623.973	10.0183	540.75	10.0183	481.072
10.0392	663.874	10.0392	624.485	10.0392	540.971	10.0392	481.222
10.0601	665.266	10.0601	624.561	10.0601	541.038	10.0601	481.576
10.0809	665.846	10.0809	624.83	10.0809	541.724	10.0809	481.732
10.1018	665.956	10.1018	625.471	10.1018	542.395	10.1018	482.159
10.1227	666.599	10.1227	626.056	10.1227	542.167	10.1227	481.792
10.1436	667.637	10.1436	626.782	10.1436	542.904	10.1436	481.751
10.1644	668.688	10.1644	626.411	10.1644	542.127	10.1644	481.938
10.1853	669.411	10.1853	627.035	10.1853	541.613	10.1853	482.198
10.2062	670.296	10.2062	627.241	10.2062	542.523	10.2062	482.564
10.2271	670.64	10.2271	626.427	10.2271	542.616	10.2271	482.317
10.248	671.05	10.248	626.768	10.248	543.383	10.248	482.78
10.2688	672.133	10.2688	627.096	10.2688	542.942	10.2688	482.949
10.2897	673.433	10.2897	627.783	10.2897	543.024	10.2897	483.356
10.3106	674.061	10.3106	628.465	10.3106	543.709	10.3106	483.388
10.3315	674.507	10.3315	628.598	10.3315	543.572	10.3315	482.992
10.3524	675.221	10.3524	628.94	10.3524	543.792	10.3524	483.325
10.3732	676.288	10.3732	628.92	10.3732	543.242	10.3732	483.103
10.3941	676.979	10.3941	629.344	10.3941	542.878	10.3941	483.367
10.415	677.396	10.415	629.676	10.415	543.473	10.415	483.484
10.4359	678.075	10.4359	629.636	10.4359	543.845	10.4359	482.857
10.4568	678.75	10.4568	629.846	10.4568	544.323	10.4568	483.475
10.4777	679.5	10.4777	629.78	10.4777	544.039	10.4777	483.157
10.4985	679.997	10.4985	629.306	10.4985	543.882	10.4985	483.171
10.5194	680.442	10.5194	628.942	10.5194	544.165	10.5194	483.532
10.5403	680.678	10.5403	629.492	10.5403	544.154	10.5403	483.421
10.5612	681.701	10.5612	630.978	10.5612	544.61	10.5612	483.908
10.5821	682.758	10.5821	631.2	10.5821	544.238	10.5821	484.138
10.603	682.608	10.603	631.181	10.603	544.261	10.603	484.354
10.6238	683	10.6238	630.621	10.6238	544.067	10.6238	484.15
10.6448	683.82	10.6448	630.559	10.6448	544.108	10.6448	483.331
10.6656	684.891	10.6656	631.041	10.6656	544.565	10.6656	484.461
10.6865	685.393	10.6865	630.877	10.6865	544.407	10.6865	484.648
10.7074	685.584	10.7074	630.86	10.7074	544.43	10.7074	484.943
10.7283	685.759	10.7283	630.72	10.7283	544.622	10.7283	484.792
10.7492	685.643	10.7492	630.35	10.7492	544.536	10.7492	484.335
10.7701	686.453	10.7701	630.635	10.7701	544.968	10.7701	484.123
10.791	686.665	10.791	630.491	10.791	544.892	10.791	483.856
10.8119	687.05	10.8119	631.121	10.8119	544.907	10.8119	484.007
10.8328	687.661	10.8328	631.469	10.8328	544.794	10.8328	484.272
10.8537	687.754	10.8537	630.938	10.8537	544.659	10.8537	484.396
10.8746	687.989	10.8746	631.035	10.8746	544.854	10.8746	484.222
10.8955	688.355	10.8955	630.909	10.8955	544.26	10.8955	484.003
10.9164	688.556	10.9164	631.378	10.9164	544.394	10.9164	484.185
10.9373	689.042	10.9373	632.392	10.9373	544.393	10.9373	484.556
10.9581	689.749	10.9581	632.076	10.9581	544.384	10.9581	484.537
10.9791	690.109	10.9791	632.193	10.9791	544.729	10.9791	484.691
11	690.489	11	632.441	11	544.884	11	484.496
11.0208	691.419	11.0208	632.183	11.0208	545.093	11.0208	484.56
11.0418	692.034	11.0418	631.365	11.0418	544.616	11.0418	484.176
11.0626	691.827	11.0626	631.647	11.0626	544.476	11.0626	483.912
11.0836	691.773	11.0836	631.889	11.0836	544.658	11.0836	484.025
11.1044	692.581	11.1044	631.69	11.1044	544.048	11.1044	484.01
11.1254	693.491	11.1254	631.385	11.1254	544.547	11.1254	484.338
11.1463	693.164	11.1463	631.2	11.1463	544.216	11.1463	484.199
11.1672	693.379	11.1672	631.624	11.1672	544.099	11.1672	484.255
11.1881	693.623	11.1881	631.984	11.1881	543.879	11.1881	484.272
11.209	693.773	11.209	631.634	11.209	543.465	11.209	483.625
11.2299	694.819	11.2299	632.032	11.2299	543.589	11.2299	484.021
11.2508	694.201	11.2508	631.678	11.2508	543.478	11.2508	483.834
11.2717	694.259	11.2717	631.785	11.2717	543.585	11.2717	483.67
11.2926	694.504	11.2926	632.048	11.2926	543.943	11.2926	483.64
11.3135	694.241	11.3135	631.353	11.3135	543.588	11.3135	483.571
11.3344	694.276	11.3344	631.255	11.3344	543.647	11.3344	484.033
11.3553	694.5	11.3553	630.622	11.3553	542.84	11.3553	483.616
11.3762	695.133	11.3762	631.424	11.3762	542.352	11.3762	483.453
11.3972	695.114	11.3972	631.482	11.3972	542.482	11.3972	483.39
11.4181	694.841	11.4181	630.234	11.4181	542.279	11.4181	483.101
11.439	694.455	11.439	630.4	11.439	542.764	11.439	483.227
11.4599	694.518	11.4599	630.205	11.4599	542.307	11.4599	483.16
11.4808	694.941	11.4808	630.475	11.4808	542.034	11.4808	483.425
11.5017	695.485	11.5017	630.498	11.5017	541.928	11.5017	483.438
11.5226	695.589	11.5226	630.451	11.5226	542.278	11.5226	483.013
11.5435	695.731	11.5435	630.34	11.5435	542.697	11.5435	482.878
11.5645	695.623	11.5645	629.7	11.5645	542.591	11.5645	482.642
11.5854	695.468	11.5854	629.817	11.5854	542.637	11.5854	482.497
11.6063	695.476	11.6063	629.923	11.6063	542.637	11.6063	482.493
11.6272	695.623	11.6272	629.586	11.6272	542.563	11.6272	482.583
11.6481	695.604	11.6481	629.273	11.6481	542.384	11.6481	482.932
11.6691	695.567	11.6691	628.88	11.6691	541.505	11.6691	482.615
11.69	695.803	11.69	629.08	11.69	541.193	11.69	482.619
11.7109	696.103	11.7109	629.097	11.7109	540.851	11.7109	482.699
11.7318	696.178	11.7318	628.818	11.7318	540.931	11.7318	482.658
11.7527	696.115	11.7527	628.898	11.7527	540.772	11.7527	482.662
11.7737	695.39	11.7737	628.736	11.7737	540.522	11.7737	482.48
11.7946	695.502	11.7946	628.944	11.7946	541.018	11.7946	483.129
11.8155	695.057	11.8155	628.754	11.8155	541.173	11.8155	482.96
11.8364	695.236	11.8364	628.628	11.8364	541.065	11.8364	482.62
11.8574	695.52	11.8574	627.758	11.8574	540.114	11.8574	482.3
11.8783	695.533	11.8783	627.759	11.8783	539.991	11.8783	482.069
11.8992	695.032	11.8992	628.421	11.8992	540.312	11.8992	482.291
11.9201	694.757	11.9201	628.088	11.9201	540.424	11.9201	481.808
11.9411	695.679	11.9411	627.771	11.9411	540.369	11.9411	481.325
11.962	695.673	11.962	626.979	11.962	540.2	11.962	480.858
11.9829	694.987	11.9829	626.93	11.9829	540.032	11.9829	481.38
12.0039	695.115	12.0039	627.072	12.0039	539.408	12.0039	481.975
12.0248	695.409	12.0248	626.65	12.0248	538.978	12.0248	481.844
12.0457	695.139	12.0457	626.842	12.0457	539.524	12.0457	482.132
12.0666	694.553	12.0666	626.762	12.0666	539.712	12.0666	481.589
12.0876	694.636	12.0876	626.652	12.0876	539.464	12.0876	481.588
12.1085	694.263	12.1085	626.486	12.1085	538.781	12.1085	481.524
12.1295	694.087	12.1295	626.326	12.1295	538.259	12.1295	481.4
12.1504	693.953	12.1504	626.386	12.1504	539.087	12.1504	481.612
12.1713	693.743	12.1713	625.678	12.1713	538.965	12.1713	481.788
12.1922	694.116	12.1922	625.777	12.1922	539.057	12.1922	481.649
12.2132	693.562	12.2132	626.061	12.2132	538.838	12.2132	481.002
12.2341	693.52	12.2341	625.699	12.2341	539.203	12.2341	480.993
12.2551	693.556	12.2551	625.464	12.2551	539.036	12.2551	481.143
12.276	693.038	12.276	625.079	12.276	537.953	12.276	480.488
12.2969	693.167	12.2969	625.139	12.2969	537.688	12.2969	480.688
12.3179	692.935	12.3179	624.5	12.3179	537.232	12.3179	480.418
12.3388	693.036	12.3388	623.835	12.3388	537.461	12.3388	480.564
12.3598	693.231	12.3598	623.384	12.3598	537.403	12.3598	480.127
12.3807	692.677	12.3807	623.606	12.3807	536.84	12.3807	479.947
12.4017	692.557	12.4017	623.985	12.4017	536.813	12.4017	480.355
12.4226	691.921	12.4226	623.387	12.4226	536.373	12.4226	480.35
12.4435	691.349	12.4435	622.91	12.4435	536.435	12.4435	480.236
12.4645	690.884	12.4645	622.6	12.4645	536.423	12.4645	479.761
12.4854	690.727	12.4854	622.555	12.4854	536.589	12.4854	479.592
12.5064	691.01	12.5064	622.633	12.5064	536.729	12.5064	479.943
12.5273	690.795	12.5273	622.02	12.5273	535.741	12.5273	479.994
12.5483	690.799	12.5483	622.546	12.5483	535.551	12.5483	479.85
12.5692	689.961	12.5692	621.88	12.5692	535.891	12.5692	479.629
12.5902	689.862	12.5902	620.885	12.5902	535.981	12.5902	479.766
12.6111	689.619	12.6111	620.281	12.6111	535.216	12.6111	479.186
12.6321	688.945	12.6321	620.133	12.6321	534.605	12.6321	478.927
12.653	689.16	12.653	620.28	12.653	534.911	12.653	479.201
12.674	689.085	12.674	619.947	12.674	534.724	12.674	478.962
12.6949	688.172	12.6949	620.102	12.6949	535.4	12.6949	479.105
12.7159	687.117	12.7159	619.962	12.7159	534.825	12.7159	478.226
12.7368	687.459	12.7368	619.686	12.7368	533.767	12.7368	477.78
12.7578	687.581	12.7578	619.499	12.7578	533.277	12.7578	477.952
12.7787	687.312	12.7787	619.42	12.7787	533.198	12.7787	477.829
12.7997	687.01	12.7997	619.179	12.7997	533.542	12.7997	477.884
12.8206	686.612	12.8206	618.53	12.8206	533.238	12.8206	477.824
12.8416	685.769	12.8416	618.601	12.8416	533.244	12.8416	477.565
12.8626	684.768	12.8626	617.999	12.8626	532.48	12.8626	477.44
12.8835	684.24	12.8835	617.443	12.8835	532.239	12.8835	477.132
12.9045	684.396	12.9045	617.57	12.9045	532.394	12.9045	477.326
12.9254	684.432	12.9254	617.068	12.9254	532.534	12.9254	477.142
12.9464	684.442	12.9464	617.045	12.9464	532.669	12.9464	476.956
12.9674	683.883	12.9674	616.56	12.9674	531.995	12.9674	476.356
12.9883	683.895	12.9883	616.72	12.9883	532.044	12.9883	476.403
13.0093	683.509	13.0093	616.32	13.0093	531.766	13.0093	476.626
13.0303	682.714	13.0303	616.207	13.0303	531.41	13.0303	476.404
13.0512	682.369	13.0512	615.72	13.0512	531.32	13.0512	476.099
13.0722	681.608	13.0722	614.593	13.0722	530.521	13.0722	475.983
13.0931	681.244	13.0931	614.716	13.0931	530.852	13.0931	476.153
13.1141	680.791	13.1141	614.951	13.1141	530.339	13.1141	476.243
13.1351	680.356	13.1351	614.368	13.1351	529.887	13.1351	476.172
13.1561	680.561	13.1561	613.514	13.1561	529.649	13.1561	475.704
13.177	680.362	13.177	613.074	13.177	529.312	13.177	475.43
13.198	680.119	13.198	613.293	13.198	529.824	13.198	475.414
13.219	679.519	13.219	612.73	13.219	529.535	13.219	475.144
13.2399	679.331	13.2399	612.47	13.2399	529.589	13.2399	475.003
13.2609	678.201	13.2609	611.642	13.2609	529.265	13.2609	474.838
13.2819	677.988	13.2819	611.709	13.2819	528.589	13.2819	474.814
13.3028	677.442	13.3028	611.465	13.3028	528.414	13.3028	474.834
13.3238	677.124	13.3238	610.901	13.3238	528.525	13.3238	474.723
13.3448	676.837	13.3448	610.946	13.3448	528.833	13.3448	474.588
13.3658	675.781	13.3658	610.338	13.3658	527.994	13.3658	474.314
13.3867	675.374	13.3867	610.697	13.3867	527.319	13.3867	474.319
13.4077	674.828	13.4077	610.758	13.4077	527.25	13.4077	474.191
13.4287	674.294	13.4287	610.412	13.4287	527.35	13.4287	474.921
13.4497	674.08	13.4497	609.85	13.4497	526.789	13.4497	474.934
13.4706	673.539	13.4706	609.817	13.4706	526.498	13.4706	474.001
13.4916	673.014	13.4916	609.818	13.4916	526.52	13.4916	473.772
13.5126	672.801	13.5126	609.119	13.5126	526.054	13.5126	473.474
13.5336	673.059	13.5336	608.693	13.5336	526.496	13.5336	473.777
13.5546	672.481	13.5546	608.22	13.5546	526.57	13.5546	473.255
13.5756	671.599	13.5756	608.011	13.5756	526.034	13.5756	473.006
13.5966	671.012	13.5966	607.947	13.5966	525.738	13.5966	472.979
13.6175	670.519	13.6175	607.826	13.6175	525.314	13.6175	472.842
13.6385	669.799	13.6385	607.374	13.6385	525.375	13.6385	472.761
13.6595	669.285	13.6595	606.902	13.6595	524.917	13.6595	472.214
13.6805	669.362	13.6805	606.09	13.6805	524.792	13.6805	472.067
13.7015	668.691	13.7015	605.864	13.7015	524.82	13.7015	472.113
13.7225	667.911	13.7225	605.877	13.7225	524.221	13.7225	472.23
13.7434	667.645	13.7434	605.498	13.7434	524.123	13.7434	472.246
13.7644	667.079	13.7644	604.806	13.7644	524.118	13.7644	471.826
13.7854	666.744	13.7854	604.482	13.7854	523.986	13.7854	471.76
13.8064	665.736	13.8064	603.664	13.8064	523.156	13.8064	471.45
13.8274	665.378	13.8274	603.925	13.8274	523.004	13.8274	471.481
13.8484	664.918	13.8484	603.916	13.8484	522.913	13.8484	471.353
13.8694	663.996	13.8694	603.176	13.8694	522.381	13.8694	471.489
13.8904	663.754	13.8904	602.915	13.8904	522.559	13.8904	471.344
13.9114	663.31	13.9114	602.429	13.9114	522.17	13.9114	470.744
13.9324	662.996	13.9324	601.967	13.9324	522.094	13.9324	470.636
13.9534	662.032	13.9534	601.768	13.9534	521.693	13.9534	470.561
13.9744	661.635	13.9744	601.478	13.9744	521.245	13.9744	470.421
13.9954	661.162	13.9954	601.195	13.9954	520.995	13.9954	470.308
14.0164	660.134	14.0164	600.913	14.0164	520.71	14.0164	469.964
14.0374	659.857	14.0374	600.118	14.0374	521.098	14.0374	470.258
14.0584	659.214	14.0584	599.615	14.0584	520.676	14.0584	470.368
14.0794	659.342	14.0794	599.145	14.0794	520.164	14.0794	470.388
14.1004	659.303	14.1004	598.342	14.1004	520.177	14.1004	469.892
14.1214	658.506	14.1214	598.461	14.1214	520.582	14.1214	469.629
14.1424	657.38	14.1424	598.97	14.1424	520.232	14.1424	469.263
14.1634	656.594	14.1634	598.909	14.1634	519.85	14.1634	469.471
14.1844	655.985	14.1844	598.3	14.1844	519.627	14.1844	468.895
14.2054	655.089	14.2054	597.554	14.2054	519.086	14.2054	468.609
14.2264	654.596	14.2264	597.243	14.2264	518.479	14.2264	468.907
14.2474	654.857	14.2474	596.763	14.2474	517.764	14.2474	468.507
14.2684	654.358	14.2684	596.258	14.2684	517.557	14.2684	468.382
14.2894	653.481	14.2894	595.935	14.2894	517.683	14.2894	468.55
14.3104	653.06	14.3104	595.371	14.3104	517.661	14.3104	468.279
14.3315	652.496	14.3315	595.384	14.3315	517.393	14.3315	467.77
14.3525	651.656	14.3525	594.919	14.3525	516.938	14.3525	467.411
14.3735	651.178	14.3735	594.835	14.3735	516.977	14.3735	467.334
14.3945	650.197	14.3945	594.521	14.3945	516.612	14.3945	467.065
14.4155	649.412	14.4155	594.052	14.4155	516.234	14.4155	467.096
14.4365	648.933	14.4365	593.376	14.4365	515.882	14.4365	467.003
14.4575	648.409	14.4575	592.749	14.4575	515.636	14.4575	466.701
14.4785	647.386	14.4785	592.46	14.4785	515.351	14.4785	466.974
14.4996	646.832	14.4996	592.358	14.4996	515.18	14.4996	466.718
14.5206	646.6	14.5206	592.214	14.5206	515.219	14.5206	466.782
14.5416	645.843	14.5416	591.392	14.5416	514.737	14.5416	466.862
14.5626	644.819	14.5626	590.801	14.5626	514.798	14.5626	466.516
14.5837	644.011	14.5837	590.28	14.5837	514.329	14.5837	466.053
14.6047	643.718	14.6047	589.953	14.6047	514.086	14.6047	466.157
14.6257	642.846	14.6257	589.21	14.6257	513.746	14.6257	466.13
14.6467	642.48	14.6467	589.195	14.6467	513.44	14.6467	466.047
14.6677	641.767	14.6677	589.402	14.6677	513.707	14.6677	465.524
14.6888	640.977	14.6888	588.731	14.6888	513.612	14.6888	465.345
14.7098	640.899	14.7098	588.438	14.7098	512.712	14.7098	465.039
14.7308	640.091	14.7308	588.007	14.7308	512.11	14.7308	464.516
14.7518	639.221	14.7518	587.805	14.7518	511.808	14.7518	464.509
14.7729	638.571	14.7729	587.181	14.7729	511.103	14.7729	464.077
14.7939	638.206	14.7939	586.903	14.7939	511.257	14.7939	464.077
14.8149	637.735	14.8149	586.543	14.8149	511.18	14.8149	463.874
14.836	637.219	14.836	586.035	14.836	511.172	14.836	464.037
14.857	636.411	14.857	585.58	14.857	511.333	14.857	463.91
14.878	635.968	14.878	585.27	14.878	511.121	14.878	463.565
14.8991	635.586	14.8991	585.027	14.8991	510.571	14.8991	463.546
14.9201	634.855	14.9201	584.811	14.9201	510.327	14.9201	463.513
14.9411	633.948	14.9411	584.487	14.9411	510.217	14.9411	463.653
14.9622	632.848	14.9622	583.686	14.9622	509.836	14.9622	463.159
14.9832	632.206	14.9832	583.382	14.9832	509.794	14.9832	462.646
15.0042	631.936	15.0042	583.209	15.0042	509.717	15.0042	462.514
15.0253	631.362	15.0253	582.433	15.0253	509.324	15.0253	462.317
15.0463	630.364	15.0463	581.893	15.0463	508.644	15.0463	462.201
15.0673	629.693	15.0673	581.035	15.0673	507.998	15.0673	462.234
15.0884	629.432	15.0884	580.954	15.0884	508.223	15.0884	461.978
15.1094	628.505	15.1094	580.659	15.1094	508.078	15.1094	461.508
15.1305	627.858	15.1305	580.733	15.1305	508.326	15.1305	461.441
15.1515	627.298	15.1515	580.145	15.1515	508.012	15.1515	461.484
15.1725	626.67	15.1725	579.775	15.1725	507.089	15.1725	461.001
15.1936	626.122	15.1936	579.699	15.1936	506.536	15.1936	460.847
15.2146	625.333	15.2146	579.255	15.2146	506.576	15.2146	461
15.2357	625.179	15.2357	578.85	15.2357	506.482	15.2357	461.371
15.2567	625.2	15.2567	578.398	15.2567	505.972	15.2567	461.061
15.2778	624.632	15.2778	578.15	15.2778	506.189	15.2778	460.89
15.2988	623.482	15.2988	577.603	15.2988	506.06	15.2988	460.643
15.3199	622.36	15.3199	577.373	15.3199	505.891	15.3199	460.744
15.3409	621.5	15.3409	576.722	15.3409	504.912	15.3409	460.373
15.362	620.944	15.362	576.217	15.362	504.697	15.362	460.126
15.383	620.044	15.383	575.482	15.383	504.912	15.383	459.754
15.4041	619.266	15.4041	575.08	15.4041	504.549	15.4041	458.826
15.4251	619.416	15.4251	574.967	15.4251	504.478	15.4251	459.078
15.4462	618.87	15.4462	574.582	15.4462	503.668	15.4462	459.2
15.4672	618.06	15.4672	574.001	15.4672	503.188	15.4672	459.751
15.4883	617.989	15.4883	573.582	15.4883	502.84	15.4883	459.377
15.5094	617.249	15.5094	573.494	15.5094	502.738	15.5094	458.725
15.5304	615.759	15.5304	572.846	15.5304	502.444	15.5304	458.293
15.5515	615.143	15.5515	572.605	15.5515	502.278	15.5515	458.32
15.5725	614.81	15.5725	572.347	15.5725	502.251	15.5725	458.184
15.5936	614.153	15.5936	572.111	15.5936	501.831	15.5936	457.973
15.6147	613.425	15.6147	571.854	15.6147	501.775	15.6147	458.037
15.6357	612.489	15.6357	570.895	15.6357	501.647	15.6357	457.667
15.6568	611.802	15.6568	570.626	15.6568	501.77	15.6568	458.001
15.6778	611.374	15.6778	570.664	15.6778	501.507	15.6778	457.957
15.6989	610.515	15.6989	570.174	15.6989	501.158	15.6989	457.775
15.72	609.448	15.72	569.457	15.72	500.56	15.72	457.274
15.741	609.079	15.741	568.944	15.741	500.428	15.741	457.084
15.7621	608.477	15.7621	568.683	15.7621	500.259	15.7621	456.704
15.7832	607.804	15.7832	568.548	15.7832	500.043	15.7832	456.685
15.8043	606.974	15.8043	567.976	15.8043	499.656	15.8043	456.426
15.8253	606.37	15.8253	567.619	15.8253	499.392	15.8253	456.02
15.8464	605.93	15.8464	567.385	15.8464	499.523	15.8464	455.965
15.8675	604.781	15.8675	566.625	15.8675	498.801	15.8675	455.855
15.8885	604.209	15.8885	566.258	15.8885	498.32	15.8885	455.684
15.9096	603.566	15.9096	565.362	15.9096	497.893	15.9096	455.207
15.9307	602.725	15.9307	565.44	15.9307	497.776	15.9307	455.242
15.9518	602.05	15.9518	565.018	15.9518	497.558	15.9518	455.475
15.9728	601.935	15.9728	564.748	15.9728	496.995	15.9728	455.205
15.9939	601.738	15.9939	564.443	15.9939	497.447	15.9939	455.247
16.015	600.867	16.015	563.776	16.015	497.567	16.015	455.154
16.0361	600.075	16.0361	563.604	16.0361	497.097	16.0361	454.928
16.0572	598.706	16.0572	563.381	16.0572	496.769	16.0572	454.179
16.0783	597.908	16.0783	563.141	16.0783	496.878	16.0783	453.776
16.0993	597.102	16.0993	562.543	16.0993	496.175	16.0993	453.59
16.1204	596.662	16.1204	562.397	16.1204	495.926	16.1204	454.026
16.1415	596.507	16.1415	561.744	16.1415	495.52	16.1415	453.991
16.1626	595.721	16.1626	561.509	16.1626	495.282	16.1626	454.053
16.1837	594.762	16.1837	561.619	16.1837	495.379	16.1837	453.843
16.2048	594.336	16.2048	560.841	16.2048	495.142	16.2048	453.49
16.2258	594.09	16.2258	560.317	16.2258	494.954	16.2258	453.627
16.2469	593.61	16.2469	559.794	16.2469	494.579	16.2469	452.809
16.268	592.91	16.268	559.689	16.268	494.472	16.268	452.957
16.2891	591.998	16.2891	559.399	16.2891	494.403	16.2891	452.784
16.3102	591.039	16.3102	559.283	16.3102	493.829	16.3102	452.52
16.3313	590.105	16.3313	558.313	16.3313	493.106	16.3313	452.075
16.3524	589.535	16.3524	558.11	16.3524	492.877	16.3524	452.311
16.3735	588.746	16.3735	557.884	16.3735	492.572	16.3735	452.157
16.3946	587.735	16.3946	557.673	16.3946	492.634	16.3946	452.42
16.4157	586.962	16.4157	557.236	16.4157	492.596	16.4157	452.08
16.4368	586.457	16.4368	556.579	16.4368	492.639	16.4368	451.56
16.4579	585.851	16.4579	556.085	16.4579	492.608	16.4579	451.552
16.479	585.225	16.479	555.95	16.479	492.337	16.479	451.227
16.5001	584.989	16.5001	555.498	16.5001	492.122	16.5001	451.261
16.5212	584.627	16.5212	554.684	16.5212	491.88	16.5212	451.324
16.5423	583.977	16.5423	554.324	16.5423	492.018	16.5423	451.436
16.5634	583.087	16.5634	553.892	16.5634	491.264	16.5634	451.28
16.5845	582.107	16.5845	553.607	16.5845	490.951	16.5845	450.782
16.6056	581.395	16.6056	553.118	16.6056	490.842	16.6056	450.193
16.6267	580.528	16.6267	552.403	16.6267	490.764	16.6267	450.231
16.6478	579.706	16.6478	552.38	16.6478	490.163	16.6478	450.55
16.6689	579.102	16.6689	552.08	16.6689	489.885	16.6689	450.353
16.69	578.162	16.69	551.863	16.69	489.809	16.69	449.83
16.7111	577.776	16.7111	551.517	16.7111	489.183	16.7111	449.633
16.7322	577.425	16.7322	551.154	16.7322	489.009	16.7322	449.923
16.7533	576.699	16.7533	550.694	16.7533	489.061	16.7533	449.423
16.7745	575.969	16.7745	550.598	16.7745	488.972	16.7745	449.179
16.7956	575.037	16.7956	550.297	16.7956	488.486	16.7956	448.748
16.8167	574.561	16.8167	550.316	16.8167	488.176	16.8167	448.946
16.8378	574.149	16.8378	549.224	16.8378	487.971	16.8378	448.875
16.8589	573.439	16.8589	548.49	16.8589	488.076	16.8589	448.748
16.88	572.475	16.88	548.547	16.88	487.647	16.88	448.573
16.9011	572.084	16.9011	548.693	16.9011	487.549	16.9011	448.507
16.9223	571.343	16.9223	547.777	16.9223	487.347	16.9223	448.295
16.9434	570.315	16.9434	547.113	16.9434	486.981	16.9434	448.071
16.9645	569.504	16.9645	546.966	16.9645	486.945	16.9645	447.521
16.9856	568.815	16.9856	546.597	16.9856	486.584	16.9856	447.618
17.0067	568.607	17.0067	546.2	17.0067	486.293	17.0067	447.963
17.0279	568.092	17.0279	545.783	17.0279	486.151	17.0279	447.553
17.049	567.237	17.049	545.74	17.049	486.404	17.049	447.164
17.0701	566.222	17.0701	545.196	17.0701	485.957	17.0701	446.923
17.0912	565.645	17.0912	545.211	17.0912	485.652	17.0912	447.124
17.1124	564.655	17.1124	545.156	17.1124	485.39	17.1124	447.253
17.1335	564.348	17.1335	544.509	17.1335	485.091	17.1335	447.335
17.1546	563.834	17.1546	543.28	17.1546	484.948	17.1546	447.032
17.1758	563.052	17.1758	542.79	17.1758	484.996	17.1758	446.881
17.1969	562.334	17.1969	542.451	17.1969	484.618	17.1969	446.209
17.218	561.447	17.218	542.478	17.218	484.566	17.218	446.187
17.2392	560.943	17.2392	542.458	17.2392	483.997	17.2392	446.328
17.2603	560.375	17.2603	541.267	17.2603	483.154	17.2603	446.149
17.2814	559.567	17.2814	541.266	17.2814	483.398	17.2814	446.383
17.3026	558.595	17.3026	541.252	17.3026	483.526	17.3026	445.724
17.3237	557.791	17.3237	541.154	17.3237	483.536	17.3237	446.046
17.3448	557.329	17.3448	540.754	17.3448	483.364	17.3448	445.721
17.366	557.207	17.366	540.246	17.366	483.09	17.366	445.469
17.3871	556.493	17.3871	539.946	17.3871	482.314	17.3871	445.227
17.4083	555.911	17.4083	539.574	17.4083	482.645	17.4083	445.368
17.4294	555.352	17.4294	538.722	17.4294	482.508	17.4294	445.419
17.4505	554.528	17.4505	538.404	17.4505	482.579	17.4505	445.318
17.4717	553.755	17.4717	538.183	17.4717	482.172	17.4717	445.079
17.4928	553.678	17.4928	538.438	17.4928	481.426	17.4928	445.136
17.514	552.865	17.514	538.417	17.514	481.07	17.514	444.975
17.5351	551.429	17.5351	537.685	17.5351	480.647	17.5351	444.706
17.5563	550.758	17.5563	537.248	17.5563	480.456	17.5563	444.985
17.5774	550.383	17.5774	536.984	17.5774	480.639	17.5774	444.756
17.5986	549.629	17.5986	536.342	17.5986	480.801	17.5986	444.321
17.6197	548.502	17.6197	535.689	17.6197	480.634	17.6197	443.963
17.6409	548.185	17.6409	535.696	17.6409	480.351	17.6409	444.262
17.662	547.864	17.662	535.574	17.662	479.648	17.662	444.157
17.6832	547.194	17.6832	535.103	17.6832	479.845	17.6832	443.903
17.7044	546.407	17.7044	534.699	17.7044	479.671	17.7044	443.711
17.7255	545.862	17.7255	534.806	17.7255	479.416	17.7255	443.701
17.7467	545.258	17.7467	534.226	17.7467	479.21	17.7467	443.496
17.7678	544.668	17.7678	533.597	17.7678	479.017	17.7678	443.668
17.789	543.663	17.789	533.227	17.789	478.436	17.789	443.243
17.8102	543.064	17.8102	533.182	17.8102	478.203	17.8102	443.562
17.8313	542.518	17.8313	533.142	17.8313	478.508	17.8313	443.578
17.8525	542.078	17.8525	533.049	17.8525	478.471	17.8525	443.213
17.8736	541.431	17.8736	532.204	17.8736	478.138	17.8736	442.936
17.8948	540.166	17.8948	531.194	17.8948	477.869	17.8948	442.767
17.916	539.555	17.916	531.138	17.916	477.831	17.916	443.061
17.9371	538.99	17.9371	531.094	17.9371	477.403	17.9371	442.938
17.9583	538.458	17.9583	530.454	17.9583	477.074	17.9583	442.683
17.9795	537.808	17.9795	529.839	17.9795	477.022	17.9795	441.953
18.0006	537.221	18.0006	529.574	18.0006	477.354	18.0006	442.088
18.0218	536.244	18.0218	529.503	18.0218	476.703	18.0218	442.378
18.043	535.566	18.043	529.145	18.043	476.315	18.043	442.569
18.0642	535.292	18.0642	528.929	18.0642	476.238	18.0642	442.047
18.0853	534.484	18.0853	528.466	18.0853	476.509	18.0853	442.163
18.1065	533.487	18.1065	527.811	18.1065	476.277	18.1065	442.041
18.1277	532.911	18.1277	527.656	18.1277	475.79	18.1277	441.986
18.1488	531.624	18.1488	527.452	18.1488	475.226	18.1488	441.562
18.17	531.136	18.17	527.161	18.17	474.824	18.17	441.193
18.1912	530.673	18.1912	526.979	18.1912	474.693	18.1912	441.344
18.2124	529.881	18.2124	526.78	18.2124	474.628	18.2124	441.384
18.2336	529.563	18.2336	526.552	18.2336	474.073	18.2336	441.177
18.2548	529.576	18.2548	526.261	18.2548	474.174	18.2548	441.496
18.2759	529.149	18.2759	525.819	18.2759	474.235	18.2759	441.416
18.2971	528.242	18.2971	525.198	18.2971	474.21	18.2971	441.079
18.3183	527.523	18.3183	524.865	18.3183	474.149	18.3183	441.1
18.3395	526.86	18.3395	524.775	18.3395	473.644	18.3395	440.934
18.3607	526.132	18.3607	524.344	18.3607	473.627	18.3607	440.56
18.3819	525.475	18.3819	523.769	18.3819	473.76	18.3819	440.245
18.4031	525.18	18.4031	523.306	18.4031	473.35	18.4031	440.537
18.4243	524.283	18.4243	523.104	18.4243	472.916	18.4243	440.238
18.4455	523.532	18.4455	522.966	18.4455	472.832	18.4455	440.277
18.4666	522.9	18.4666	522.801	18.4666	472.561	18.4666	440.062
18.4878	521.976	18.4878	522.453	18.4878	472.643	18.4878	439.961
18.509	521.434	18.509	522.073	18.509	472.52	18.509	439.594
18.5302	521.098	18.5302	521.912	18.5302	472.349	18.5302	439.545
18.5514	520.657	18.5514	521.377	18.5514	472.202	18.5514	439.51
18.5726	519.709	18.5726	521.297	18.5726	471.867	18.5726	439.284
18.5938	518.555	18.5938	520.892	18.5938	471.511	18.5938	438.951
18.615	517.76	18.615	520.003	18.615	471.582	18.615	438.833
18.6362	516.733	18.6362	519.013	18.6362	471.243	18.6362	438.548
18.6574	516.831	18.6574	518.974	18.6574	471.191	18.6574	438.661
18.6786	516.253	18.6786	518.881	18.6786	471.289	18.6786	438.623
18.6998	515.419	18.6998	519.031	18.6998	471.11	18.6998	438.85
18.721	514.596	18.721	518.563	18.721	470.964	18.721	438.642
18.7422	514.214	18.7422	518.319	18.7422	470.789	18.7422	438.732
18.7635	513.857	18.7635	517.73	18.7635	470.152	18.7635	438.45
18.7847	512.99	18.7847	517.31	18.7847	469.827	18.7847	438.421
18.8059	512.014	18.8059	517.293	18.8059	469.699	18.8059	438.293
18.8271	511.657	18.8271	516.745	18.8271	469.63	18.8271	438.473
18.8483	511.308	18.8483	516.054	18.8483	469.453	18.8483	438.532
18.8695	510.567	18.8695	516.183	18.8695	469.426	18.8695	438.287
18.8907	510.486	18.8907	516.106	18.8907	469.978	18.8907	438.339
18.9119	509.507	18.9119	515.733	18.9119	469.309	18.9119	438.092
18.9332	508.588	18.9332	515.328	18.9332	469.15	18.9332	437.485
18.9544	507.905	18.9544	515.017	18.9544	468.58	18.9544	437.242
18.9756	507.859	18.9756	514.738	18.9756	468.282	18.9756	437.32
18.9968	507.501	18.9968	514.411	18.9968	468.611	18.9968	437.279
19.018	507.088	19.018	514.841	19.018	469.216	19.018	437.691
19.0393	506.611	19.0393	514.906	19.0393	469.172	19.0393	437.847
19.0605	506.013	19.0605	514.703	19.0605	468.934	19.0605	437.95
19.0817	505.334	19.0817	514.496	19.0817	468.957	19.0817	437.884
19.1029	505.043	19.1029	514.464	19.1029	469.719	19.1029	438.186
19.1242	504.593	19.1242	514.004	19.1242	469.382	19.1242	438.195
19.1454	504.013	19.1454	513.846	19.1454	469.062	19.1454	438.245
19.1666	503.669	19.1666	513.814	19.1666	468.596	19.1666	438.405
19.1879	502.862	19.1879	513.765	19.1879	468.901	19.1879	438.263
19.2091	501.721	19.2091	513.12	19.2091	469.051	19.2091	438.184
19.2303	501.397	19.2303	513.087	19.2303	469.227	19.2303	438.309
19.2516	501.051	19.2516	512.702	19.2516	468.917	19.2516	438.301
19.2728	500.597	19.2728	512.561	19.2728	468.842	19.2728	438.275
19.294	499.636	19.294	512.187	19.294	468.738	19.294	438.119
19.3153	499.586	19.3153	511.983	19.3153	468.511	19.3153	438.291
19.3365	499.117	19.3365	511.788	19.3365	468.708	19.3365	438.413
19.3577	498.189	19.3577	511.582	19.3577	469.015	19.3577	438.052
19.379	497.821	19.379	511.153	19.379	468.643	19.379	437.499
19.4002	497.75	19.4002	511.766	19.4002	468.265	19.4002	437.663
19.4215	497.558	19.4215	511.091	19.4215	467.954	19.4215	438.056
19.4427	496.529	19.4427	510.661	19.4427	468.38	19.4427	437.79
19.464	496.017	19.464	510.26	19.464	468.068	19.464	437.781
19.4852	495.724	19.4852	510.097	19.4852	467.875	19.4852	437.852
19.5064	495.045	19.5064	509.927	19.5064	467.726	19.5064	438.135
19.5277	494.623	19.5277	509.604	19.5277	467.621	19.5277	438.332
19.549	493.993	19.549	509.36	19.549	467.649	19.549	437.995
19.5702	493.378	19.5702	509.659	19.5702	467.409	19.5702	437.582
19.5914	492.672	19.5914	509.551	19.5914	466.871	19.5914	437.286
19.6127	491.691	19.6127	509.118	19.6127	466.714	19.6127	437.179
19.6339	491.006	19.6339	508.389	19.6339	466.931	19.6339	436.992
19.6552	490.55	19.6552	508.483	19.6552	467.141	19.6552	437.237
19.6765	489.868	19.6765	508.35	19.6765	466.723	19.6765	436.852
19.6977	489.391	19.6977	507.91	19.6977	466.224	19.6977	437.064
19.719	488.881	19.719	507.247	19.719	466.369	19.719	436.9
19.7402	488.18	19.7402	506.751	19.7402	466.173	19.7402	436.82
19.7615	487.724	19.7615	506.524	19.7615	466.098	19.7615	436.756
19.7828	487.274	19.7828	506.513	19.7828	466.015	19.7828	436.689
19.804	486.571	19.804	506.723	19.804	465.658	19.804	436.996
19.8253	485.828	19.8253	506.706	19.8253	465.678	19.8253	437.11
19.8466	485.115	19.8466	506.39	19.8466	465.965	19.8466	437.015
19.8678	484.684	19.8678	505.881	19.8678	466.001	19.8678	437.112
19.8891	483.688	19.8891	505.153	19.8891	465.512	19.8891	437.045
19.9104	483.403	19.9104	504.783	19.9104	465.407	19.9104	436.657
19.9316	482.863	19.9316	504.614	19.9316	465.075	19.9316	436.609
19.9529	481.971	19.9529	504.398	19.9529	464.76	19.9529	436.142
19.9742	481.525	19.9742	504.284	19.9742	464.897	19.9742	436.577
19.9955	480.939	19.9955	503.788	19.9955	465.07	19.9955	436.963
20.0167	480.228	20.0167	503.644	20.0167	464.796	20.0167	436.694
20.038	479.356	20.038	503.552	20.038	464.484	20.038	436.086
20.0593	478.518	20.0593	503.583	20.0593	464.497	20.0593	436.187
20.0806	477.733	20.0806	503.354	20.0806	464.261	20.0806	436.367
20.1018	477.298	20.1018	502.786	20.1018	464.034	20.1018	436.133
20.1231	476.949	20.1231	502.356	20.1231	464.218	20.1231	435.989
20.1444	476.611	20.1444	502.522	20.1444	464.166	20.1444	436.237
20.1657	476.458	20.1657	502.285	20.1657	463.916	20.1657	436.151
20.187	475.427	20.187	501.716	20.187	463.634	20.187	435.796
20.2083	474.86	20.2083	501.63	20.2083	463.371	20.2083	436.032
20.2295	474.477	20.2295	501.466	20.2295	463.356	20.2295	436.284
20.2508	474.352	20.2508	501.072	20.2508	463.597	20.2508	436.294
20.2721	473.332	20.2721	500.896	20.2721	463.65	20.2721	436.201
20.2934	472.519	20.2934	500.78	20.2934	463.341	20.2934	436.121
20.3147	471.823	20.3147	500.287	20.3147	462.594	20.3147	436.039
20.336	470.961	20.336	499.649	20.336	462.273	20.336	435.929
20.3573	470.501	20.3573	499.7	20.3573	462.675	20.3573	436.025
20.3786	470.238	20.3786	499.735	20.3786	462.957	20.3786	436.326
20.3999	469.586	20.3999	499.72	20.3999	462.543	20.3999	436.334
20.4212	468.741	20.4212	499.465	20.4212	462.445	20.4212	436.34
20.4425	467.785	20.4425	499.37	20.4425	462.783	20.4425	436.293
20.4638	467.251	20.4638	499.119	20.4638	463.038	20.4638	436.161
20.4851	466.548	20.4851	498.88	20.4851	463.084	20.4851	435.964
20.5064	466.139	20.5064	498.637	20.5064	463.114	20.5064	436.244
20.5277	465.817	20.5277	498.33	20.5277	462.948	20.5277	436.392
20.549	465.22	20.549	498.529	20.549	462.784	20.549	436.551
20.5703	464.324	20.5703	498.091	20.5703	462.128	20.5703	436.042
20.5916	464.067	20.5916	498.297	20.5916	461.934	20.5916	436.038
20.6129	463.081	20.6129	497.916	20.6129	462.053	20.6129	436.007
20.6343	462.547	20.6343	497.624	20.6343	461.983	20.6343	436.098
20.6556	462.316	20.6556	497.534	20.6556	461.657	20.6556	436.254
20.6769	461.731	20.6769	497.411	20.6769	461.82	20.6769	436.288
20.6982	461.46	20.6982	497.391	20.6982	461.692	20.6982	436.048
20.7195	460.924	20.7195	496.934	20.7195	461.9	20.7195	435.966
20.7408	460.432	20.7408	496.584	20.7408	462.101	20.7408	435.712
20.7621	460.013	20.7621	496.52	20.7621	462.012	20.7621	436.124
20.7834	458.983	20.7834	495.725	20.7834	461.584	20.7834	436.114
20.8048	457.985	20.8048	495.773	20.8048	461.73	20.8048	436.46
20.8261	457.361	20.8261	496.028	20.8261	461.724	20.8261	436.115
20.8474	457.171	20.8474	496.374	20.8474	461.566	20.8474	436.129
20.8687	456.796	20.8687	496.218	20.8687	461.457	20.8687	435.928
20.8901	455.695	20.8901	495.529	20.8901	461.596	20.8901	435.947
20.9114	454.703	20.9114	495.085	20.9114	461.197	20.9114	436.336
20.9327	454.526	20.9327	494.811	20.9327	461.119	20.9327	436.707
20.954	454.197	20.954	494.494	20.954	460.798	20.954	436.403
20.9754	453.673	20.9754	494.861	20.9754	460.823	20.9754	436.479
20.9967	453.356	20.9967	495.039	20.9967	461.347	20.9967	436.479
21.018	452.611	21.018	495.476	21.018	461.901	21.018	437.133
21.0394	451.646	21.0394	495.241	21.0394	461.192	21.0394	437.114
21.0607	451.329	21.0607	494.918	21.0607	460.531	21.0607	436.899
21.082	450.734	21.082	494.473	21.082	460.622	21.082	437.055
21.1034	450.235	21.1034	494.058	21.1034	460.937	21.1034	437.309
21.1247	449.864	21.1247	493.544	21.1247	461.161	21.1247	437.216
21.1461	449.227	21.1461	493.275	21.1461	461.274	21.1461	437.441
21.1674	448.533	21.1674	492.839	21.1674	461.215	21.1674	437.242
21.1887	447.839	21.1887	493.217	21.1887	461.017	21.1887	437.237
21.2101	447.406	21.2101	492.795	21.2101	460.577	21.2101	437.1
21.2314	447.004	21.2314	492.807	21.2314	460.644	21.2314	436.91
21.2528	446.219	21.2528	493.06	21.2528	460.823	21.2528	436.961
21.2741	445.169	21.2741	493.334	21.2741	460.292	21.2741	437.412
21.2955	444.511	21.2955	493.194	21.2955	460.743	21.2955	437.897
21.3168	443.924	21.3168	492.601	21.3168	461.185	21.3168	438.002
21.3382	443.486	21.3382	492.323	21.3382	460.89	21.3382	438.351
21.3595	443.127	21.3595	492.259	21.3595	460.934	21.3595	438.101
21.3809	442.811	21.3809	492.244	21.3809	460.902	21.3809	437.894
21.4022	442.333	21.4022	491.847	21.4022	461.213	21.4022	437.947
21.4236	441.944	21.4236	491.902	21.4236	461.147	21.4236	437.871
21.445	441.318	21.445	491.923	21.445	460.628	21.445	438.102
21.4663	440.646	21.4663	491.826	21.4663	460.356	21.4663	438.492
21.4877	440.013	21.4877	491.828	21.4877	460.108	21.4877	438.288
21.509	439.314	21.509	491.727	21.509	460.391	21.509	438.409
21.5304	439.055	21.5304	491.609	21.5304	460.253	21.5304	438.396
21.5518	438.607	21.5518	491.558	21.5518	459.986	21.5518	438.377
21.5731	438.05	21.5731	490.976	21.5731	459.824	21.5731	438.303
21.5945	437.146	21.5945	490.835	21.5945	460.063	21.5945	438.652
21.6159	436.611	21.6159	490.667	21.6159	459.783	21.6159	438.82
21.6373	436.536	21.6373	490.804	21.6373	459.763	21.6373	438.633
21.6586	435.841	21.6586	490.238	21.6586	459.608	21.6586	438.517
21.68	435.344	21.68	489.535	21.68	459.359	21.68	438.958
21.7014	435.24	21.7014	489.119	21.7014	459.154	21.7014	438.76
21.7228	434.565	21.7228	489.421	21.7228	459.219	21.7228	438.712
21.7441	433.659	21.7441	489.339	21.7441	458.947	21.7441	438.461
21.7655	433.084	21.7655	489.164	21.7655	458.999	21.7655	438.545
21.7869	432.737	21.7869	488.876	21.7869	458.975	21.7869	438.258
21.8083	432.225	21.8083	488.413	21.8083	458.766	21.8083	438.216
21.8297	431.286	21.8297	488.13	21.8297	458.137	21.8297	438.138
21.851	430.808	21.851	487.84	21.851	458.084	21.851	437.65
21.8724	430.265	21.8724	487.348	21.8724	458.016	21.8724	437.349
21.8938	429.776	21.8938	487.078	21.8938	457.711	21.8938	437.086
21.9152	429.694	21.9152	487.061	21.9152	457.673	21.9152	436.986
21.9366	428.958	21.9366	487.06	21.9366	457.603	21.9366	436.767
21.958	428.495	21.958	486.862	21.958	457.361	21.958	436.269
21.9794	427.851	21.9794	486.435	21.9794	456.797	21.9794	436.297
22.0008	427.591	22.0008	486.56	22.0008	456.756	22.0008	436.61
22.0222	427.206	22.0222	486.183	22.0222	456.422	22.0222	436.445
22.0436	426.411	22.0436	485.855	22.0436	456.235	22.0436	436.374
22.0649	425.675	22.0649	485.466	22.0649	455.756	22.0649	435.78
22.0863	425.039	22.0863	484.961	22.0863	456.076	22.0863	435.463
22.1077	424.598	22.1077	484.867	22.1077	456.087	22.1077	435.233
22.1291	423.989	22.1291	484.654	22.1291	455.37	22.1291	434.987
22.1506	423.094	22.1506	484.365	22.1506	454.756	22.1506	434.341
22.1719	422.436	22.1719	484.074	22.1719	454.782	22.1719	433.83
22.1934	421.933	22.1934	483.616	22.1934	455.163	22.1934	433.44
22.2148	421.408	22.2148	483.165	22.2148	455.061	22.2148	433.24
22.2362	420.816	22.2362	483.073	22.2362	454.609	22.2362	433.274
22.2576	420.431	22.2576	482.748	22.2576	454.266	22.2576	433.142
22.279	420.188	22.279	482.233	22.279	453.86	22.279	432.514
22.3004	419.831	22.3004	481.73	22.3004	453.733	22.3004	431.793
22.3218	419.157	22.3218	481.491	22.3218	453.817	22.3218	431.201
22.3432	418.869	22.3432	481.081	22.3432	453.223	22.3432	431.028
22.3647	418.079	22.3647	481.093	22.3647	453.344	22.3647	431.098
22.3861	417.36	22.3861	480.701	22.3861	452.941	22.3861	430.737
22.4075	417	22.4075	480.282	22.4075	452.66	22.4075	430.529
22.4289	416.522	22.4289	479.786	22.4289	451.859	22.4289	430.202
22.4503	415.826	22.4503	479.743	22.4503	451.746	22.4503	429.987
22.4718	415.225	22.4718	479.127	22.4718	451.498	22.4718	429.626
22.4932	414.991	22.4932	478.807	22.4932	451.173	22.4932	429.475
22.5146	414.182	22.5146	478.495	22.5146	450.787	22.5146	429.333
22.536	413.598	22.536	478.097	22.536	451.181	22.536	428.994
22.5575	413.248	22.5575	477.733	22.5575	450.625	22.5575	428.649
22.5789	412.901	22.5789	477.479	22.5789	450.345	22.5789	428.693
22.6003	411.937	22.6003	477.005	22.6003	450.413	22.6003	427.957
22.6218	411.393	22.6218	476.935	22.6218	449.905	22.6218	427.41
22.6432	411.168	22.6432	476.886	22.6432	449.653	22.6432	427.098
22.6646	410.651	22.6646	476.667	22.6646	449.794	22.6646	427.073
22.6861	410.157	22.6861	475.905	22.6861	449.416	22.6861	427.148
22.7075	409.534	22.7075	475.289	22.7075	448.793	22.7075	426.574
22.7289	409.014	22.7289	475.169	22.7289	448.594	22.7289	426.19
22.7504	408.513	22.7504	474.933	22.7504	448.282	22.7504	426.048
22.7718	408.039	22.7718	474.51	22.7718	448.434	22.7718	426.282
22.7933	407.605	22.7933	474.341	22.7933	447.896	22.7933	426.014
22.8147	406.971	22.8147	474.315	22.8147	447.356	22.8147	425.781
22.8362	406.511	22.8362	473.914	22.8362	447.596	22.8362	425.675
22.8576	406.089	22.8576	473.237	22.8576	447.648	22.8576	425.322
22.8791	405.424	22.8791	473.13	22.8791	447.376	22.8791	425.175
22.9005	404.903	22.9005	473.042	22.9005	447.198	22.9005	424.949
22.922	404.162	22.922	472.851	22.922	447.004	22.922	424.936
22.9434	404.117	22.9434	472.394	22.9434	446.509	22.9434	424.879
22.9649	403.578	22.9649	472.465	22.9649	446.25	22.9649	424.578
22.9863	402.966	22.9863	472.379	22.9863	446.387	22.9863	423.981
23.0078	402.718	23.0078	472.097	23.0078	446.105	23.0078	423.771
23.0293	402.047	23.0293	471.4	23.0293	445.506	23.0293	423.513
23.0507	401.531	23.0507	470.805	23.0507	445.464	23.0507	423.437
23.0722	401.061	23.0722	470.678	23.0722	445.125	23.0722	423.27
23.0936	400.623	23.0936	470.27	23.0936	445.064	23.0936	423.222
23.1151	399.816	23.1151	470.171	23.1151	444.979	23.1151	422.994
23.1366	399.303	23.1366	470.814	23.1366	445.081	23.1366	422.799
23.158	399.249	23.158	470.736	23.158	444.949	23.158	422.49
23.1795	398.487	23.1795	469.867	23.1795	444.959	23.1795	422.445
23.201	397.865	23.201	469.186	23.201	444.966	23.201	422.434
23.2225	397.431	23.2225	469.029	23.2225	444.712	23.2225	422.257
23.2439	397.117	23.2439	469.312	23.2439	444.297	23.2439	422.487
23.2654	396.487	23.2654	468.566	23.2654	444.009	23.2654	421.968
23.2869	395.486	23.2869	468.151	23.2869	444.01	23.2869	421.623
23.3084	394.903	23.3084	468.449	23.3084	443.709	23.3084	421.885
23.3298	394.646	23.3298	468.29	23.3298	443.34	23.3298	421.997
23.3513	394.745	23.3513	467.864	23.3513	443.381	23.3513	421.446
23.3728	394.143	23.3728	467.769	23.3728	443.213	23.3728	421.373
23.3943	393.624	23.3943	467.774	23.3943	443.249	23.3943	421.184
23.4158	393.259	23.4158	467.504	23.4158	442.97	23.4158	420.969
23.4373	392.638	23.4373	467.071	23.4373	442.665	23.4373	420.989
23.4588	392.15	23.4588	466.962	23.4588	442.625	23.4588	420.608
23.4802	391.56	23.4802	466.873	23.4802	442.893	23.4802	420.81
23.5017	391.026	23.5017	466.678	23.5017	442.658	23.5017	420.529
23.5232	390.546	23.5232	466.366	23.5232	442.402	23.5232	419.769
23.5447	389.741	23.5447	466.377	23.5447	442.325	23.5447	420.022
23.5662	389.18	23.5662	466.36	23.5662	442.438	23.5662	420.411
23.5877	388.964	23.5877	466.169	23.5877	442.208	23.5877	420.462
23.6092	388.76	23.6092	465.644	23.6092	442.148	23.6092	419.666
23.6307	388.316	23.6307	465.537	23.6307	442.508	23.6307	419.365
23.6522	387.593	23.6522	465.33	23.6522	442.232	23.6522	419.416
23.6737	387.789	23.6737	465.621	23.6737	442.133	23.6737	419.757
23.6952	387.402	23.6952	465.54	23.6952	442.012	23.6952	419.7
23.7167	386.517	23.7167	465.781	23.7167	441.959	23.7167	419.372
23.7383	385.655	23.7383	465.756	23.7383	441.752	23.7383	418.908
23.7598	385.325	23.7598	465.082	23.7598	442.011	23.7598	419.26
23.7813	385.136	23.7813	465.052	23.7813	441.73	23.7813	419.1
23.8028	384.472	23.8028	465.367	23.8028	441.551	23.8028	418.828
23.8243	383.931	23.8243	465.46	23.8243	441.695	23.8243	418.87
23.8458	383.477	23.8458	464.715	23.8458	441.819	23.8458	419.021
23.8673	382.954	23.8673	464.681	23.8673	441.892	23.8673	419.043
23.8889	382.34	23.8889	464.607	23.8889	441.966	23.8889	419.296
23.9104	382.12	23.9104	464.379	23.9104	441.868	23.9104	419.242
23.9319	381.789	23.9319	464.055	23.9319	441.376	23.9319	419.047
23.9534	381.616	23.9534	464.455	23.9534	441.508	23.9534	419.126
23.9749	380.96	23.9749	464.554	23.9749	441.802	23.9749	418.698
23.9965	380.304	23.9965	464.551	23.9965	441.664	23.9965	418.898
24.018	380.113	24.018	464.19	24.018	441.567	24.018	418.776
24.0395	379.811	24.0395	464.013	24.0395	441.716	24.0395	418.438
24.0611	378.982	24.0611	464.153	24.0611	441.639	24.0611	418.941
24.0826	378.597	24.0826	464.111	24.0826	441.996	24.0826	419.05
24.1041	378.316	24.1041	464.389	24.1041	441.986	24.1041	419.077
24.1257	377.551	24.1257	464.027	24.1257	442.047	24.1257	419.235
24.1472	376.981	24.1472	463.873	24.1472	442.344	24.1472	419.299
24.1687	376.584	24.1687	464.05	24.1687	442.404	24.1687	418.907
24.1903	376.12	24.1903	464.353	24.1903	442.585	24.1903	419.142
24.2118	375.867	24.2118	464.36	24.2118	442.623	24.2118	419.507
24.2334	375.274	24.2334	464.186	24.2334	442.197	24.2334	418.872
24.2549	374.789	24.2549	463.989	24.2549	442.313	24.2549	419.044
24.2765	374.2	24.2765	464.03	24.2765	442.55	24.2765	419.44
24.298	374.036	24.298	464.269	24.298	442.64	24.298	419.497
24.3195	373.332	24.3195	464.247	24.3195	442.678	24.3195	419.633
24.3411	372.652	24.3411	464.218	24.3411	442.655	24.3411	419.587
24.3626	372.169	24.3626	464.331	24.3626	442.814	24.3626	419.791
24.3842	372.117	24.3842	464.825	24.3842	443.041	24.3842	419.995
24.4058	371.469	24.4058	464.697	24.4058	443.186	24.4058	419.727
24.4273	370.909	24.4273	464.724	24.4273	443.24	24.4273	419.738
24.4489	370.536	24.4489	464.795	24.4489	443.475	24.4489	420.094
24.4704	370.081	24.4704	464.688	24.4704	443.112	24.4704	420.055
24.492	369.729	24.492	464.778	24.492	443.432	24.492	420.522
24.5136	369.23	24.5136	464.623	24.5136	443.813	24.5136	420.636
24.5351	368.797	24.5351	465.443	24.5351	443.948	24.5351	420.614
24.5567	368.417	24.5567	465.845	24.5567	444.959	24.5567	420.97
24.5783	367.968	24.5783	465.805	24.5783	445.271	24.5783	421.211
24.5998	367.391	24.5998	465.892	24.5998	445.212	24.5998	421.675
24.6214	366.707	24.6214	465.611	24.6214	445.34	24.6214	421.626
24.643	366.324	24.643	466.282	24.643	445.665	24.643	422.075
24.6646	366.001	24.6646	466.655	24.6646	445.718	24.6646	422.505
24.6861	365.114	24.6861	466.326	24.6861	445.525	24.6861	422.802
24.7077	365.021	24.7077	466.639	24.7077	445.959	24.7077	422.8
24.7293	364.818	24.7293	467.074	24.7293	446.442	24.7293	422.642
24.7509	364.253	24.7509	467.285	24.7509	446.789	24.7509	423.113
24.7724	363.905	24.7724	467.126	24.7724	446.783	24.7724	423.666
24.794	363.691	24.794	467.406	24.794	447.44	24.794	424.123
24.8156	363.028	24.8156	467.889	24.8156	448.027	24.8156	424.402
24.8372	362.584	24.8372	467.993	24.8372	448.306	24.8372	424.764
24.8588	362.359	24.8588	468.233	24.8588	448.911	24.8588	425.045
24.8804	361.962	24.8804	468.252	24.8804	448.868	24.8804	425.372
24.902	361.432	24.902	468.439	24.902	448.733	24.902	425.903
24.9236	361.115	24.9236	468.532	24.9236	449.261	24.9236	426.213
24.9452	360.791	24.9452	468.434	24.9452	449.69	24.9452	426.862
24.9668	360.243	24.9668	468.655	24.9668	450.378	24.9668	427.308
24.9884	359.897	24.9884	469.221	24.9884	451.049	24.9884	427.376
25.01	359.463	25.01	469.946	25.01	451.369	25.01	428.019
25.0316	358.993	25.0316	470.356	25.0316	451.602	25.0316	428.255
25.0532	358.445	25.0532	470.849	25.0532	451.73	25.0532	428.993
25.0748	358.211	25.0748	471.5	25.0748	451.936	25.0748	429.577
25.0964	357.715	25.0964	471.769	25.0964	452.273	25.0964	430.172
25.118	357.087	25.118	471.539	25.118	452.655	25.118	430.247
25.1396	356.571	25.1396	471.668	25.1396	453.37	25.1396	430.537
25.1612	356.212	25.1612	472.22	25.1612	454.094	25.1612	431.448
25.1828	355.834	25.1828	472.804	25.1828	454.339	25.1828	432.125
25.2045	355.451	25.2045	473.363	25.2045	455.08	25.2045	432.824
25.2261	355.222	25.2261	474.21	25.2261	455.584	25.2261	433.56
25.2477	355.026	25.2477	474.529	25.2477	455.932	25.2477	434.058
25.2693	354.357	25.2693	474.788	25.2693	456.707	25.2693	434.483
25.2909	353.87	25.2909	475.196	25.2909	457.448	25.2909	435.194
25.3126	353.391	25.3126	475.348	25.3126	458.111	25.3126	435.938
25.3342	352.956	25.3342	475.848	25.3342	458.518	25.3342	436.579
25.3558	352.748	25.3558	476.628	25.3558	459.467	25.3558	437.776
25.3774	352.486	25.3774	476.91	25.3774	460.306	25.3774	439.052
25.399	352.169	25.399	477.341	25.399	460.356	25.399	439.621
25.4207	351.566	25.4207	478.239	25.4207	461.423	25.4207	440.225
25.4423	351.09	25.4423	478.717	25.4423	462.228	25.4423	441.091
25.464	350.788	25.464	479.094	25.464	462.649	25.464	442.099
25.4856	350.359	25.4856	479.817	25.4856	463.478	25.4856	442.712
25.5072	349.613	25.5072	480.025	25.5072	464.607	25.5072	443.541
25.5289	349.415	25.5289	479.889	25.5289	464.729	25.5289	444.138
25.5505	349.578	25.5505	480.592	25.5505	465.542	25.5505	445.039
25.5722	349.057	25.5722	481.562	25.5722	466.364	25.5722	445.97
25.5938	348.651	25.5938	482.388	25.5938	467.285	25.5938	447.397
25.6155	348.019	25.6155	483.601	25.6155	468.444	25.6155	448.824
25.6371	347.635	25.6371	484.362	25.6371	469.75	25.6371	449.789
25.6588	347.459	25.6588	484.539	25.6588	470.49	25.6588	450.263
25.6804	346.811	25.6804	485.094	25.6804	471.058	25.6804	451.673
25.702	346.156	25.702	485.444	25.702	471.688	25.702	452.631
25.7237	345.648	25.7237	485.925	25.7237	472.531	25.7237	453.614
25.7454	345.458	25.7454	487.051	25.7454	473.609	25.7454	454.456
25.767	345.423	25.767	487.747	25.767	474.684	25.767	456.065
25.7887	345.225	25.7887	488.306	25.7887	475.693	25.7887	457.701
25.8103	344.518	25.8103	488.792	25.8103	476.601	25.8103	458.903
25.832	344.126	25.832	489.799	25.832	477.805	25.832	459.981
25.8537	343.77	25.8537	490.898	25.8537	478.521	25.8537	461.297
25.8753	343.433	25.8753	491.383	25.8753	479.596	25.8753	462.658
25.897	342.879	25.897	492.236	25.897	480.383	25.897	463.572
25.9187	342.481	25.9187	493.157	25.9187	481.093	25.9187	464.635
25.9404	342.018	25.9404	493.889	25.9404	482.392	25.9404	466.406
25.962	341.604	25.962	494.73	25.962	483.605	25.962	467.986
25.9837	341.093	25.9837	495.625	25.9837	485.295	25.9837	469.333
26.0054	340.907	26.0054	496.21	26.0054	486.514	26.0054	470.411
26.0271	340.757	26.0271	497.307	26.0271	487.561	26.0271	472.252
26.0487	340.36	26.0487	498.337	26.0487	489.05	26.0487	473.712
26.0704	339.813	26.0704	499.461	26.0704	490.361	26.0704	475.392
26.0921	339.671	26.0921	500.443	26.0921	491.812	26.0921	477.115
26.1138	339.078	26.1138	501.236	26.1138	493.114	26.1138	478.201
26.1355	338.516	26.1355	501.941	26.1355	494.201	26.1355	479.768
26.1572	337.953	26.1572	502.693	26.1572	495.911	26.1572	481.499
26.1789	337.513	26.1789	504.157	26.1789	497.353	26.1789	483.429
26.2006	337.311	26.2006	505.258	26.2006	498.45	26.2006	485.022
26.2223	337.563	26.2223	506.292	26.2223	499.765	26.2223	486.516
26.244	337.864	26.244	507.403	26.244	501.152	26.244	488.367
26.2657	337.065	26.2657	508.534	26.2657	502.805	26.2657	490.297
26.2873	336.224	26.2873	508.559	26.2873	503.987	26.2873	491.391
26.309	335.691	26.309	509.711	26.309	506.118	26.309	493.355
26.3308	335.31	26.3308	511.288	26.3308	507.687	26.3308	495.432
26.3525	334.923	26.3525	512.503	26.3525	509.093	26.3525	497.407
26.3742	334.362	26.3742	512.821	26.3742	510.766	26.3742	499.305
26.3959	333.85	26.3959	514.156	26.3959	512.112	26.3959	501.62
26.4176	333.613	26.4176	515.506	26.4176	514.023	26.4176	504.127
26.4393	333.406	26.4393	516.833	26.4393	515.745	26.4393	506.584
26.461	333.156	26.461	517.744	26.461	516.951	26.461	507.817
26.4827	332.923	26.4827	519.113	26.4827	518.687	26.4827	509.861
26.5044	332.805	26.5044	520.343	26.5044	520.48	26.5044	511.73
26.5262	332.492	26.5262	521.655	26.5262	522.305	26.5262	514.359
26.5479	332.043	26.5479	522.371	26.5479	523.784	26.5479	516.12
26.5696	331.698	26.5696	524.064	26.5696	525.599	26.5696	518.601
26.5913	330.942	26.5913	524.959	26.5913	526.977	26.5913	520.783
26.6131	330.624	26.6131	525.981	26.6131	528.621	26.6131	523.325
26.6348	330.484	26.6348	527.216	26.6348	530.523	26.6348	524.988
26.6565	330.209	26.6565	528.356	26.6565	532.485	26.6565	526.876
26.6782	329.603	26.6782	530.079	26.6782	534.396	26.6782	529.892
26.7	329.125	26.7	531.197	26.7	536.196	26.7	532.097
26.7217	329.03	26.7217	532.517	26.7217	538.38	26.7217	533.874
26.7434	328.755	26.7434	534.318	26.7434	540.081	26.7434	536.366
26.7652	328.185	26.7652	535.339	26.7652	541.524	26.7652	539.206
26.7869	328.007	26.7869	536.547	26.7869	543.129	26.7869	541.077
26.8087	327.682	26.8087	538.023	26.8087	545.266	26.8087	543.436
26.8304	327.145	26.8304	539.169	26.8304	546.791	26.8304	545.224
26.8522	326.661	26.8522	540.613	26.8522	549.222	26.8522	547.933
26.8739	326.455	26.8739	541.757	26.8739	551.425	26.8739	550.836
26.8957	326.017	26.8957	542.911	26.8957	553.542	26.8957	553.12
26.9174	325.962	26.9174	544.469	26.9174	555.438	26.9174	555.477
26.9392	325.756	26.9392	546.018	26.9392	557.471	26.9392	558.043
26.9609	325.416	26.9609	547.493	26.9609	559.451	26.9609	560.39
26.9827	325.094	26.9827	548.724	26.9827	561.365	26.9827	562.801
27.0044	324.649	27.0044	550.148	27.0044	563.187	27.0044	565.84
27.0262	323.98	27.0262	551.914	27.0262	565.86	27.0262	566
27.048	323.486	27.048	553.158	27.048	567.84	27.048	567
27.0697	323.366	27.0697	554.62	27.0697	570.137	27.0697	568
27.0915	323.125	27.0915	556.19	27.0915	572.059	27.0915	570
27.1133	323.105	27.1133	557.33	27.1133	574.031	27.1133	573
27.135	323.005	27.135	558.297	27.135	576.049	27.135	576
27.1568	322.337	27.1568	559.387	27.1568	577.578	27.1568	580
27.1786	322.129	27.1786	561.546	27.1786	580.28	27.1786	583
27.2004	321.995	27.2004	563.408	27.2004	582.555	27.2004	585
27.2221	321.624	27.2221	564.397	27.2221	584.454	27.2221	587
27.2439	321.293	27.2439	566.108	27.2439	586.24	27.2439	590
27.2657	320.915	27.2657	567.622	27.2657	588.093	27.2657	593
27.2875	320.945	27.2875	568.902	27.2875	590.464	27.2875	595
27.3093	320.607	27.3093	570.069	27.3093	592.633	27.3093	598
27.3311	320.186	27.3311	571.436	27.3311	594.148	27.3311	600
27.3528	320.051	27.3528	573.279	27.3528	596.527	27.3528	602
27.3746	319.926	27.3746	574.604	27.3746	598.738	27.3746	604
27.3964	319.343	27.3964	575.778	27.3964	600.622	27.3964	606
27.4182	319.292	27.4182	577.691	27.4182	602.731	27.4182	608
27.44	318.895	27.44	578.858	27.44	604.661	27.44	610
27.4618	318.547	27.4618	580.224	27.4618	606.326	27.4618	613
27.4836	318.141	27.4836	581.577	27.4836	608.315	27.4836	616
27.5054	317.881	27.5054	582.8	27.5054	610.113	27.5054	619
27.5272	317.657	27.5272	584.496	27.5272	611.932	27.5272	623
27.549	317.071	27.549	586.049	27.549	613.581	27.549	628
27.5708	316.858	27.5708	587.372	27.5708	615.163	27.5708	632
27.5926	316.74	27.5926	588.362	27.5926	616.635	27.5926	635
27.6145	316.395	27.6145	589.682	27.6145	618.465	27.6145	639
27.6363	316.056	27.6363	591.042	27.6363	619.812	27.6363	642
27.6581	315.314	27.6581	591.837	27.6581	620.576	27.6581	645.479
27.6799	315.308	27.6799	592.553	27.6799	622.085	27.6799	647.512
27.7017	315.097	27.7017	593.5	27.7017	623.566	27.7017	649.249
27.7235	315.1	27.7235	593.922	27.7235	625.099	27.7235	650.509
27.7454	314.59	27.7454	594.986	27.7454	626.204	27.7454	652.456
27.7672	314.26	27.7672	596.072	27.7672	627.236	27.7672	654.843
27.789	313.88	27.789	596.259	27.789	628.219	27.789	655.414
27.8108	313.668	27.8108	596.327	27.8108	628.299	27.8108	656.505
27.8327	313.569	27.8327	596.933	27.8327	628.787	27.8327	657.383
27.8545	313.388	27.8545	597.701	27.8545	630.247	27.8545	658.304
27.8763	313.313	27.8763	598.49	27.8763	630.906	27.8763	659.318
27.8982	313.049	27.8982	599.318	27.8982	631.488	27.8982	660.398
27.92	312.937	27.92	599.578	27.92	631.752	27.92	661.117
27.9419	312.572	27.9419	599.285	27.9419	631.598	27.9419	661.424
27.9637	311.756	27.9637	598.961	27.9637	631.084	27.9637	660.752
27.9855	311.453	27.9855	599.218	27.9855	631.049	27.9855	660.094
28.0074	311.513	28.0074	599.256	28.0074	631.091	28.0074	659.881
28.0292	311.579	28.0292	598.854	28.0292	630.74	28.0292	659.308
28.0511	311.952	28.0511	599.095	28.0511	630.126	28.0511	658.329
28.0729	311.993	28.0729	598.753	28.0729	629.378	28.0729	656.746
28.0948	311.988	28.0948	598.217	28.0948	628.542	28.0948	655.008
28.1167	311.94	28.1167	597.508	28.1167	626.836	28.1167	653.2
28.1385	311.589	28.1385	596.389	28.1385	625.181	28.1385	651.719
28.1604	311.993	28.1604	596.543	28.1604	624.096	28.1604	651.955
28.1822	311.988	28.1822	595.861	28.1822	623.119	28.1822	648
28.2041	311.94	28.2041	594.513	28.2041	621.384	28.2041	645
28.226	311.589	28.226	593.615	28.226	619.615	28.226	642
28.2478	311.993	28.2478	592.697	28.2478	617.705	28.2478	640
28.2697	312.988	28.2697	591.421	28.2697	615.67	28.2697	639.494
28.2916	314.94	28.2916	589.561	28.2916	612.917	28.2916	629.958
28.3134	316.589	28.3134	588.689	28.3134	610.74	28.3134	624.189
28.3353	318.095	28.3353	587.295	28.3353	608.173	28.3353	619.543
28.3572	319.842	28.3572	585.443	28.3572	605.208	28.3572	614.878
28.3791	321.811	28.3791	583.226	28.3791	602.42	28.3791	609.736
28.401	323.998	28.401	581.527	28.401	599.538	28.401	604.626
28.4228	321.175	28.4228	580.017	28.4228	596.712	28.4228	599.816
28.4447	319.332	28.4447	578.084	28.4447	593.365	28.4447	595.443
28.4666	316.095	28.4666	576.574	28.4666	590.117	28.4666	591.731
28.4885	314.842	28.4885	574.282	28.4885	586.121	28.4885	588.68
28.5104	312.811	28.5104	571.792	28.5104	582.71	28.5104	587.8
28.5323	311.998	28.5323	569.287	28.5323	578.86	28.5323	587.1
28.5542	311.175	28.5542	566.756	28.5542	575.324	28.5542	586.9
28.5761	311.005	28.5761	563.957	28.5761	571.328	28.5761	586.7
28.598	307.529	28.598	561.442	28.598	567.374	28.598	586.5
28.6199	307.067	28.6199	558.794	28.6199	563.592	28.6199	586.22
28.6418	307.128	28.6418	556.187	28.6418	559.376	28.6418	557.881
28.6637	306.798	28.6637	553.252	28.6637	555.958	28.6637	545.748
28.6856	305.961	28.6856	550.489	28.6856	552.104	28.6856	538.275
28.7075	305.273	28.7075	547.8	28.7075	548.55	28.7075	532.152
28.7294	303.997	28.7294	544.626	28.7294	544.092	28.7294	526.599
28.7513	303.27	28.7513	541.937	28.7513	540.62	28.7513	521.447
28.7733	302.179	28.7733	538.75	28.7733	536.13	28.7733	516.423
28.7952	301.333	28.7952	535.538	28.7952	532.269	28.7952	511.769
28.8171	300.882	28.8171	532.696	28.8171	528.971	28.8171	507.717
28.839	300.964	28.839	529.851	28.839	525.809	28.839	504.095
28.8609	300.871	28.8609	527.106	28.8609	522.392	28.8609	500.2
28.8829	300.068	28.8829	524.731	28.8829	518.224	28.8829	496.56
28.9048	299.074	28.9048	522.764	28.9048	515.44	28.9048	493.493
28.9267	298.087	28.9267	520.202	28.9267	512.727	28.9267	490.35
28.9487	298.048	28.9487	517.417	28.9487	509.6	28.9487	487.069
28.9706	297.905	28.9706	514.673	28.9706	506.396	28.9706	484.229
28.9925	297.028	28.9925	512.044	28.9925	502.921	28.9925	480.972
29.0145	296.211	29.0145	509.353	29.0145	499.913	29.0145	477.761
29.0364	295.429	29.0364	506.962	29.0364	497.561	29.0364	475.017
29.0584	295.157	29.0584	504.536	29.0584	495.088	29.0584	472.645
29.0803	294.9	29.0803	502.177	29.0803	492.421	29.0803	470.529
29.1022	294.565	29.1022	499.801	29.1022	490.027	29.1022	467.875
29.1242	294.078	29.1242	497.655	29.1242	487.592	29.1242	465.221
29.1461	293.595	29.1461	495.444	29.1461	484.818	29.1461	462.703
29.1681	292.982	29.1681	493.007	29.1681	481.707	29.1681	460.189
29.19	292.433	29.19	490.902	29.19	479.902	29.19	458.485
29.212	292.292	29.212	488.841	29.212	477.56	29.212	456.312
29.234	291.989	29.234	486.753	29.234	475.209	29.234	454.104
29.2559	291.027	29.2559	484.893	29.2559	473.026	29.2559	452.546
29.2779	290.079	29.2779	483.25	29.2779	470.824	29.2779	451.159
29.2998	289.485	29.2998	481.028	29.2998	468.766	29.2998	448.562
29.3218	289.4	29.3218	479.435	29.3218	467.102	29.3218	446.582
29.3438	289.425	29.3438	477.822	29.3438	465.11	29.3438	444.904
29.3657	288.979	29.3657	476.013	29.3657	463.582	29.3657	443.342
29.3877	288.406	29.3877	474.392	29.3877	461.9	29.3877	441.562
29.4097	287.739	29.4097	472.691	29.4097	460.209	29.4097	439.832
29.4317	287.143	29.4317	471.036	29.4317	458.008	29.4317	438.018
29.4537	286.962	29.4537	469.043	29.4537	456.257	29.4537	436.413
29.4756	287.075	29.4756	467.923	29.4756	455.047	29.4756	435.02
29.4976	286.941	29.4976	466.585	29.4976	453.333	29.4976	433.59
29.5196	286.406	29.5196	464.925	29.5196	451.972	29.5196	432.384
29.5416	286.22	29.5416	463.68	29.5416	450.166	29.5416	431.368
29.5636	285.825	29.5636	462.129	29.5636	448.754	29.5636	429.624
29.5856	285.183	29.5856	460.689	29.5856	447.37	29.5856	427.79
29.6076	284.499	29.6076	459.812	29.6076	446.177	29.6076	427.056
29.6296	284.314	29.6296	458.267	29.6296	444.864	29.6296	425.767
29.6516	284.118	29.6516	456.902	29.6516	443.839	29.6516	424.083
29.6736	283.784	29.6736	455.445	29.6736	442.542	29.6736	422.452
29.6956	282.919	29.6956	454.114	29.6956	440.764	29.6956	421.489
29.7176	282.08	29.7176	452.84	29.7176	439.236	29.7176	420.639
29.7396	282.115	29.7396	451.821	29.7396	438.167	29.7396	419.673
29.7616	282.227	29.7616	450.47	29.7616	436.944	29.7616	418.638
29.7836	281.938	29.7836	449.492	29.7836	436.102	29.7836	417.684
29.8056	281.432	29.8056	448.22	29.8056	434.862	29.8056	416.613
29.8277	281.267	29.8277	446.849	29.8277	433.272	29.8277	415.157
29.8497	280.911	29.8497	445.407	29.8497	432.106	29.8497	414.015
29.8717	280.333	29.8717	444.546	29.8717	431.405	29.8717	413.448
29.8937	279.891	29.8937	443.457	29.8937	430.188	29.8937	412.25
29.9157	279.643	29.9157	442.514	29.9157	429.137	29.9157	411.042
29.9378	279.378	29.9378	441.818	29.9378	428.112	29.9378	410.46
29.9598	279.232	29.9598	440.946	29.9598	427.643	29.9598	409.708
29.9818	278.969	29.9818	439.666	29.9818	426.33	29.9818	408.531
30.0039	278.547	30.0039	438.922	30.0039	425.193	30.0039	407.761
30.0259	278.166	30.0259	437.984	30.0259	424.461	30.0259	406.8
30.048	277.947	30.048	436.547	30.048	423.386	30.048	406.285
30.07	277.664	30.07	435.612	30.07	422.311	30.07	405.746
30.092	277.341	30.092	435.181	30.092	421.752	30.092	404.803
30.1141	276.836	30.1141	434.11	30.1141	420.542	30.1141	403.799
30.1361	276.394	30.1361	433.555	30.1361	419.754	30.1361	403.212
30.1582	276.199	30.1582	433.02	30.1582	418.931	30.1582	402.416
30.1802	275.57	30.1802	432.101	30.1802	418.489	30.1802	401.5
30.2023	275.379	30.2023	431.081	30.2023	417.962	30.2023	400.688
30.2243	275.037	30.2243	430.411	30.2243	416.741	30.2243	400.099
30.2464	274.525	30.2464	429.305	30.2464	415.234	30.2464	399.198
30.2685	274.373	30.2685	428.948	30.2685	414.734	30.2685	398.628
30.2905	274.31	30.2905	428.273	30.2905	413.935	30.2905	398.089
30.3126	273.975	30.3126	427.502	30.3126	413.177	30.3126	397.158
30.3346	273.458	30.3346	426.403	30.3346	412.716	30.3346	396.672
30.3567	272.876	30.3567	425.329	30.3567	412.289	30.3567	395.605
30.3788	272.204	30.3788	424.617	30.3788	411.628	30.3788	394.776
30.4009	272.35	30.4009	423.983	30.4009	410.799	30.4009	394.559
30.4229	272.502	30.4229	423.275	30.4229	410.279	30.4229	394.264
30.445	272.017	30.445	422.444	30.445	409.536	30.445	393.522
30.4671	271.637	30.4671	421.631	30.4671	408.811	30.4671	392.534
30.4892	271.221	30.4892	420.858	30.4892	407.926	30.4892	391.898
30.5113	270.859	30.5113	420.175	30.5113	407.34	30.5113	391.703
30.5334	270.814	30.5334	419.519	30.5334	406.998	30.5334	391.389
30.5555	270.623	30.5555	418.923	30.5555	406.133	30.5555	390.922
30.5775	270.601	30.5775	418.663	30.5775	405.427	30.5775	390.377
30.5996	270.291	30.5996	417.85	30.5996	404.995	30.5996	389.627
30.6217	269.821	30.6217	417.055	30.6217	404.296	30.6217	389.164
30.6438	269.471	30.6438	416.796	30.6438	403.756	30.6438	388.807
30.6659	268.906	30.6659	416.247	30.6659	403.301	30.6659	388.341
30.688	268.433	30.688	415.891	30.688	402.823	30.688	387.904
30.7101	268.194	30.7101	415.276	30.7101	402.448	30.7101	387.415
30.7323	267.731	30.7323	414.363	30.7323	401.985	30.7323	387.127
30.7544	267.428	30.7544	413.768	30.7544	401.093	30.7544	386.321
30.7765	267.105	30.7765	413.308	30.7765	400.82	30.7765	385.79
30.7986	266.854	30.7986	412.515	30.7986	399.993	30.7986	385.84
30.8207	266.68	30.8207	412.376	30.8207	399.26	30.8207	385.513
30.8428	266.544	30.8428	411.837	30.8428	399.042	30.8428	385.067
30.865	266.256	30.865	411.031	30.865	398.497	30.865	384.673
30.8871	266.068	30.8871	410.724	30.8871	397.991	30.8871	384.325
30.9092	265.622	30.9092	410.504	30.9092	397.754	30.9092	383.796
30.9313	265.098	30.9313	409.974	30.9313	397.507	30.9313	383.267
30.9535	265.092	30.9535	409.474	30.9535	397.129	30.9535	382.857
30.9756	264.728	30.9756	408.878	30.9756	396.973	30.9756	382.698
30.9977	264.33	30.9977	408.24	30.9977	395.928	30.9977	382.086
31.0199	264.275	31.0199	408.073	31.0199	395.483	31.0199	382.181
31.042	263.783	31.042	407.862	31.042	395.427	31.042	382.013
31.0642	263.469	31.0642	407.6	31.0642	395.299	31.0642	381.626
31.0863	263.144	31.0863	406.827	31.0863	394.718	31.0863	381.307
31.1085	262.9	31.1085	406.303	31.1085	393.936	31.1085	381.024
31.1306	262.658	31.1306	405.566	31.1306	393.348	31.1306	380.644
31.1528	262.779	31.1528	405.333	31.1528	393.398	31.1528	380.802
31.1749	262.561	31.1749	405.202	31.1749	392.973	31.1749	380.596
31.1971	262.408	31.1971	404.828	31.1971	392.514	31.1971	380.179
31.2192	261.98	31.2192	404.233	31.2192	392.089	31.2192	379.686
31.2414	261.548	31.2414	403.237	31.2414	391.638	31.2414	379.283
31.2635	260.943	31.2635	402.881	31.2635	391.243	31.2635	379.279
31.2857	260.31	31.2857	402.898	31.2857	390.813	31.2857	379.347
31.3079	260.204	31.3079	402.828	31.3079	390.466	31.3079	379.434
31.3301	260.145	31.3301	402.352	31.3301	390.24	31.3301	378.976
31.3522	259.754	31.3522	400.937	31.3522	389.473	31.3522	378.035
31.3744	259.334	31.3744	400.589	31.3744	389.375	31.3744	377.718
31.3966	259.165	31.3966	400.333	31.3966	389.122	31.3966	377.64
31.4188	258.977	31.4188	400.066	31.4188	388.557	31.4188	377.322
31.441	258.56	31.441	400.045	31.441	388.428	31.441	377.108
31.4631	258.15	31.4631	399.957	31.4631	388.323	31.4631	376.816
31.4853	258.054	31.4853	399.337	31.4853	387.931	31.4853	376.965
31.5075	257.681	31.5075	399.279	31.5075	387.933	31.5075	377.155
31.5297	257.336	31.5297	399.268	31.5297	387.577	31.5297	376.901
31.5519	257.484	31.5519	399.018	31.5519	387.259	31.5519	376.822
31.5741	257.45	31.5741	398.653	31.5741	387.134	31.5741	376.677
31.5963	257.257	31.5963	397.855	31.5963	386.753	31.5963	376.187
31.6185	256.884	31.6185	397.858	31.6185	386.605	31.6185	376.558
31.6407	256.633	31.6407	397.577	31.6407	386.147	31.6407	376.36
31.6629	256.446	31.6629	397.209	31.6629	385.976	31.6629	376.321
31.6851	255.952	31.6851	396.994	31.6851	385.82	31.6851	376.173
31.7074	255.597	31.7074	396.123	31.7074	385.286	31.7074	375.47
31.7295	255.267	31.7295	396.097	31.7295	385.325	31.7295	375.544
31.7518	255.44	31.7518	395.901	31.7518	385.249	31.7518	375.542
31.774	255.204	31.774	395.664	31.774	385.001	31.774	375.529
31.7962	254.564	31.7962	395.088	31.7962	384.554	31.7962	375.363
31.8184	254.267	31.8184	394.605	31.8184	383.754	31.8184	374.91
31.8407	254.025	31.8407	394.559	31.8407	383.475	31.8407	374.868
31.8629	253.737	31.8629	394.428	31.8629	383.302	31.8629	375.04
31.8851	253.919	31.8851	393.975	31.8851	383.055	31.8851	375.181
31.9074	253.636	31.9074	393.783	31.9074	383.02	31.9074	375.025
31.9296	253.455	31.9296	393.429	31.9296	382.775	31.9296	374.641
31.9519	252.907	31.9519	393.215	31.9519	382.958	31.9519	374.76
31.9741	252.17	31.9741	393.011	31.9741	382.93	31.9741	374.94
31.9963	252.2	31.9963	392.606	31.9963	382.562	31.9963	374.853
32.0186	252.263	32.0186	392.137	32.0186	382.221	32.0186	374.632
32.0408	252.111	32.0408	391.88	32.0408	381.527	32.0408	374.283
32.0631	251.489	32.0631	391.659	32.0631	381.263	32.0631	374.023
32.0853	251.087	32.0853	391.63	32.0853	381.001	32.0853	374.191
32.1076	251.237	32.1076	391.353	32.1076	380.359	32.1076	373.801
32.1298	250.981	32.1298	391.359	32.1298	380.226	32.1298	373.64
32.1521	250.599	32.1521	391.11	32.1521	380.18	32.1521	373.584
32.1744	250.335	32.1744	390.77	32.1744	380.154	32.1744	373.292
32.1966	250.033	32.1966	390.124	32.1966	379.787	32.1966	373.008
32.2189	249.861	32.2189	389.416	32.2189	380.013	32.2189	373.169
32.2412	249.464	32.2412	389.995	32.2412	379.801	32.2412	373.027
32.2635	248.999	32.2635	389.3	32.2635	379.224	32.2635	372.844
32.2857	249.006	32.2857	388.909	32.2857	378.844	32.2857	373.062
32.308	248.822	32.308	388.977	32.308	379.081	32.308	373.163
32.3303	248.442	32.3303	388.87	32.3303	378.678	32.3303	372.919
32.3526	248.274	32.3526	388.597	32.3526	378.316	32.3526	372.374
32.3749	248.044	32.3749	388.029	32.3749	377.941	32.3749	371.925
32.3972	247.593	32.3972	387.81	32.3972	378.257	32.3972	372.1
32.4194	247.319	32.4194	387.465	32.4194	378.029	32.4194	371.995
32.4417	247.276	32.4417	387.596	32.4417	377.613	32.4417	371.65
32.464	246.962	32.464	387.062	32.464	377.27	32.464	371.335
32.4863	246.64	32.4863	385.941	32.4863	376.759	32.4863	370.435
32.5087	246.777	32.5087	385.842	32.5087	376.277	32.5087	370.631
32.5309	246.664	32.5309	385.73	32.5309	375.931	32.5309	370.458
32.5533	246.262	32.5533	385.542	32.5533	375.898	32.5533	370.571
32.5756	245.841	32.5756	385.13	32.5756	375.518	32.5756	370.352
32.5979	245.643	32.5979	384.246	32.5979	374.607	32.5979	369.436
32.6202	245.315	32.6202	384.388	32.6202	374.718	32.6202	369.367
32.6425	245.015	32.6425	384.088	32.6425	374.628	32.6425	369.641
32.6648	244.832	32.6648	383.768	32.6648	374.362	32.6648	369.18
32.6872	244.922	32.6872	383.321	32.6872	374.165	32.6872	368.936
32.7095	244.559	32.7095	382.762	32.7095	373.353	32.7095	368.153
32.7318	244.191	32.7318	382.581	32.7318	373.363	32.7318	367.765
32.7541	244.008	32.7541	382.185	32.7541	373.105	32.7541	367.4
32.7765	243.729	32.7765	382.002	32.7765	373.092	32.7765	366.918
32.7988	243.475	32.7988	381.391	32.7988	372.893	32.7988	366.595
32.8211	243.421	32.8211	381.137	32.8211	372.242	32.8211	365.989
32.8435	243.067	32.8435	381.009	32.8435	372.03	32.8435	365.462
32.8658	242.731	32.8658	380.348	32.8658	371.512	32.8658	364.964
32.8882	242.636	32.8882	379.923	32.8882	371.106	32.8882	364.791
32.9105	242.26	32.9105	379.398	32.9105	370.703	32.9105	364.234
32.9329	242.025	32.9329	379.06	32.9329	370.269	32.9329	363.758
32.9552	241.98	32.9552	378.751	32.9552	370	32.9552	363.404
32.9776	241.839	32.9776	378.597	32.9776	369.538	32.9776	362.915
32.9999	241.464	32.9999	378.228	32.9999	369.269	32.9999	363.145
33.0223	241.294	33.0223	377.769	33.0223	368.778	33.0223	362.901
33.0447	241.193	33.0447	377.522	33.0447	368.909	33.0447	362.557
33.0671	240.578	33.0671	377.064	33.0671	368.654	33.0671	362.101
33.0894	240.453	33.0894	376.294	33.0894	368.122	33.0894	361.224
33.1118	240.432	33.1118	376.031	33.1118	367.794	33.1118	360.783
33.1342	239.935	33.1342	375.43	33.1342	367.155	33.1342	360.122
33.1565	239.77	33.1565	374.948	33.1565	366.863	33.1565	359.928
33.1789	239.543	33.1789	374.874	33.1789	366.319	33.1789	359.221
33.2013	239.49	33.2013	374.507	33.2013	366.311	33.2013	359.128
33.2237	238.845	33.2237	373.876	33.2237	365.683	33.2237	358.583
33.2461	238.288	33.2461	373.445	33.2461	364.953	33.2461	357.79
33.2685	238.147	33.2685	373.248	33.2685	364.911	33.2685	357.033
33.2909	237.926	33.2909	372.745	33.2909	364.918	33.2909	356.523
33.3133	237.785	33.3133	372.353	33.3133	364.472	33.3133	356.208
33.3357	237.4	33.3357	371.705	33.3357	363.469	33.3357	355.628
33.3581	237.446	33.3581	371.631	33.3581	363.183	33.3581	355.335
33.3805	237.141	33.3805	370.962	33.3805	363.194	33.3805	355.118
33.4029	236.926	33.4029	370.767	33.4029	363.127	33.4029	354.86
33.4253	236.688	33.4253	370.608	33.4253	362.316	33.4253	354.131
33.4477	236.464	33.4477	369.778	33.4477	361.266	33.4477	353.475
33.4701	236.386	33.4701	369.423	33.4701	361.232	33.4701	353.37
33.4925	236.303	33.4925	369.261	33.4925	361.173	33.4925	353.148
33.5149	235.925	33.5149	368.653	33.5149	360.527	33.5149	352.777
33.5374	235.515	33.5374	368.009	33.5374	359.802	33.5374	351.93
33.5598	235.432	33.5598	367.73	33.5598	359.741	33.5598	351.584
33.5822	235.207	33.5822	367.205	33.5822	359.403	33.5822	351.295
33.6047	235.122	33.6047	366.908	33.6047	358.921	33.6047	350.727
33.6271	235.037	33.6271	366.367	33.6271	358.569	33.6271	350.26
33.6495	234.522	33.6495	366.171	33.6495	358.175	33.6495	350.108
33.672	234.103	33.672	365.952	33.672	358.002	33.672	350.168
33.6944	233.761	33.6944	365.34	33.6944	357.714	33.6944	349.526
33.7169	233.529	33.7169	364.616	33.7169	357.696	33.7169	349.118
33.7393	232.985	33.7393	364.019	33.7393	356.787	33.7393	348.9
33.7618	232.946	33.7618	363.901	33.7618	356.661	33.7618	348.807
33.7842	232.987	33.7842	363.986	33.7842	356.651	33.7842	348.928
33.8067	232.824	33.8067	363.672	33.8067	356.288	33.8067	348.574
33.8291	232.348	33.8291	363.038	33.8291	355.815	33.8291	347.95
33.8516	232.172	33.8516	362.665	33.8516	355.648	33.8516	347.627
33.8741	232.093	33.8741	362.509	33.8741	355.537	33.8741	347.567
33.8965	231.777	33.8965	362.112	33.8965	355.342	33.8965	347.633
33.919	231.292	33.919	361.822	33.919	354.971	33.919	347.566
33.9415	231.023	33.9415	361.714	33.9415	354.872	33.9415	347.347
33.9639	231.07	33.9639	361.884	33.9639	354.892	33.9639	347.017
33.9864	230.695	33.9864	361.224	33.9864	354.263	33.9864	346.651
34.0089	230.239	34.0089	360.687	34.0089	354.024	34.0089	346.84
34.0314	230.202	34.0314	360.381	34.0314	353.928	34.0314	346.55
34.0539	230.052	34.0539	360.304	34.0539	353.64	34.0539	346.218
34.0764	229.826	34.0764	359.941	34.0764	353.322	34.0764	346.328
34.0989	229.745	34.0989	359.916	34.0989	353.535	34.0989	346.433
34.1214	229.526	34.1214	359.608	34.1214	353.662	34.1214	346.444
34.1439	229.145	34.1439	359.13	34.1439	353.389	34.1439	346.426
34.1664	228.917	34.1664	359.345	34.1664	352.922	34.1664	346.196
34.1889	228.797	34.1889	359.482	34.1889	353.058	34.1889	346.201
34.2114	228.556	34.2114	359.63	34.2114	353.659	34.2114	346.261
34.2339	228.285	34.2339	359.357	34.2339	353.563	34.2339	346.172
34.2564	228.044	34.2564	359.778	34.2564	353.378	34.2564	346.495
34.2789	227.698	34.2789	359.758	34.2789	353.272	34.2789	346.542
34.3014	227.325	34.3014	359.51	34.3014	353.343	34.3014	346.451
34.324	226.923	34.324	358.849	34.324	352.978	34.324	346.049
34.3465	226.858	34.3465	359.037	34.3465	353.238	34.3465	346.082
34.369	226.74	34.369	359.651	34.369	353.719	34.369	346.504
34.3915	226.794	34.3915	359.981	34.3915	354.095	34.3915	346.826
34.4141	226.334	34.4141	359.837	34.4141	353.747	34.4141	346.751
34.4366	226.155	34.4366	359.75	34.4366	353.751	34.4366	346.92
34.4592	226.238	34.4592	360.025	34.4592	353.972	34.4592	346.888
34.4817	226.021	34.4817	360.478	34.4817	354.732	34.4817	347.312
34.5042	225.674	34.5042	360.447	34.5042	355.149	34.5042	347.676
34.5268	225.166	34.5268	360.409	34.5268	354.986	34.5268	347.894
34.5493	224.951	34.5493	360.664	34.5493	355.533	34.5493	348.45
34.5719	224.67	34.5719	360.975	34.5719	356.231	34.5719	348.808
34.5944	224.453	34.5944	361.148	34.5944	356.446	34.5944	349.102
34.617	224.472	34.617	361.201	34.617	356.711	34.617	349.212
34.6395	224.457	34.6395	362.38	34.6395	357.252	34.6395	349.954
34.6621	224.095	34.6621	363.194	34.6621	357.683	34.6621	350.595
34.6847	223.933	34.6847	363.19	34.6847	358.09	34.6847	350.979
34.7073	223.492	34.7073	363.159	34.7073	358.189	34.7073	350.918
34.7298	223.333	34.7298	363.88	34.7298	358.999	34.7298	351.646
34.7524	223.047	34.7524	364.54	34.7524	359.584	34.7524	352.224
34.775	222.813	34.775	364.748	34.775	360.431	34.775	353.152
34.7976	222.651	34.7976	364.983	34.7976	361.106	34.7976	353.709
34.8201	222.81	34.8201	365.987	34.8201	362.089	34.8201	354.749
34.8428	222.518	34.8428	366.917	34.8428	362.988	34.8428	355.548
34.8653	222.063	34.8653	367.463	34.8653	363.854	34.8653	356.028
34.8879	221.583	34.8879	367.847	34.8879	364.676	34.8879	356.653
34.9105	221.294	34.9105	368.743	34.9105	365.669	34.9105	357.929
34.9331	221.068	34.9331	369.823	34.9331	366.456	34.9331	359.341
34.9557	220.888	34.9557	370.533	34.9557	367.143	34.9557	360.378
34.9783	220.59	34.9783	370.897	34.9783	367.881	34.9783	360.818
35.001	220.306	35.001	372.105	35.001	368.901	35.001	361.809
35.0236	220.138	35.0236	372.913	35.0236	370.234	35.0236	363.044
35.0462	220.072	35.0462	373.628	35.0462	371.364	35.0462	364.373
35.0688	220.054	35.0688	374.437	35.0688	372.188	35.0688	365.384
35.0914	219.801	35.0914	375.927	35.0914	373.783	35.0914	367.097
35.114	219.578	35.114	377.084	35.114	375.121	35.114	368.389
35.1367	219.653	35.1367	378.211	35.1367	376.235	35.1367	369.83
35.1593	219.273	35.1593	378.976	35.1593	377.435	35.1593	371.008
35.1819	219.313	35.1819	380.356	35.1819	379.458	35.1819	372.516
35.2046	218.747	35.2046	381.411	35.2046	381.387	35.2046	374.285
35.2272	218.257	35.2272	383.009	35.2272	382.928	35.2272	375.987
35.2499	218.311	35.2499	384.158	35.2499	384.124	35.2499	376.904
35.2725	218.324	35.2725	385.744	35.2725	385.909	35.2725	379.084
35.2951	218.078	35.2951	387.2	35.2951	387.727	35.2951	381.385
35.3178	217.846	35.3178	388.971	35.3178	389.522	35.3178	382.981
35.3404	217.645	35.3404	390.426	35.3404	391.378	35.3404	384.49
35.3631	217.457	35.3631	392.541	35.3631	393.763	35.3631	386.668
35.3858	217.149	35.3858	394.726	35.3858	395.998	35.3858	388.662
35.4084	216.611	35.4084	396.194	35.4084	398.394	35.4084	390.671
35.4311	216.455	35.4311	397.625	35.4311	400.538	35.4311	392.264
35.4538	216.644	35.4538	400.41	35.4538	403.289	35.4538	395.106
35.4764	216.328	35.4764	403.184	35.4764	405.757	35.4764	397.541
35.4991	215.988	35.4991	405.537	35.4991	408.533	35.4991	399.632
35.5218	215.903	35.5218	407.565	35.5218	411.029	35.5218	402.2
35.5445	215.605	35.5445	410.283	35.5445	414.165	35.5445	405.578
35.5671	215.445	35.5671	412.941	35.5671	417.586	35.5671	408.141
35.5898	215.244	35.5898	415.82	35.5898	420.768	35.5898	410.904
35.6125	214.891	35.6125	418.87	35.6125	423.633	35.6125	413.873
35.6352	214.863	35.6352	422.237	35.6352	426.8	35.6352	416.957
35.6579	214.673	35.6579	425.035	35.6579	430.063	35.6579	419.848
35.6806	214.51	35.6806	427.919	35.6806	433.585	35.6806	423.322
35.7033	214.273	35.7033	430.66	35.7033	436.681	35.7033	426.177
35.7261	213.866	35.7261	433.76	35.7261	440.34	35.7261	430.004
35.7488	213.556	35.7488	436.849	35.7488	443.783	35.7488	433.708
35.7715	213.496	35.7715	439.97	35.7715	447.181	35.7715	437.423
35.7942	213.393	35.7942	443.273	35.7942	450.784	35.7942	440.868
35.8169	213.215	35.8169	446.631	35.8169	454.271	35.8169	444.391
35.8396	212.991	35.8396	449.375	35.8396	457.681	35.8396	447.966
35.8623	212.938	35.8623	451.789	35.8623	461.019	35.8623	451.516
35.8851	212.631	35.8851	454.491	35.8851	464.983	35.8851	455.14
35.9078	212.735	35.9078	457.561	35.9078	468.469	35.9078	458.858
35.9305	212.593	35.9305	460.757	35.9305	472.179	35.9305	463.011
35.9533	212.424	35.9533	463.739	35.9533	475.067	35.9533	466.75
35.976	212.05	35.976	466.292	35.976	478.075	35.976	470.905
35.9988	211.755	35.9988	469.161	35.9988	481.201	35.9988	474.777
36.0215	211.732	36.0215	472.129	36.0215	484.692	36.0215	478.413
36.0443	211.378	36.0443	473.879	36.0443	487.33	36.0443	481.534
36.067	211.16	36.067	476.641	36.067	490.72	36.067	485.654
36.0898	211.218	36.0898	479.329	36.0898	493.804	36.0898	489.425
36.1125	211.009	36.1125	482.12	36.1125	496.806	36.1125	492.798
36.1353	210.83	36.1353	483.973	36.1353	499.337	36.1353	496.025
36.1581	210.554	36.1581	485.997	36.1581	502.19	36.1581	499.51
36.1808	210.366	36.1808	487.915	36.1808	504.643	36.1808	502.713
36.2036	210.369	36.2036	489.556	36.2036	506.519	36.2036	505.273
36.2264	210.058	36.2264	491.789	36.2264	508.732	36.2264	508.435
36.2492	210.118	36.2492	493.301	36.2492	511.34	36.2492	511.339
36.2719	209.973	36.2719	494.917	36.2719	513.042	36.2719	513.601
36.2947	209.747	36.2947	496.235	36.2947	514.415	36.2947	515.594
36.3175	209.793	36.3175	497.781	36.3175	517.191	36.3175	518.242
36.3403	209.607	36.3403	499.693	36.3403	519.75	36.3403	520.634
36.3631	209.508	36.3631	500.796	36.3631	521.03	36.3631	522.532
36.3859	209.11	36.3859	501.092	36.3859	522.064	36.3859	523.846
36.4087	209.143	36.4087	502.583	36.4087	523.942	36.4087	526.231
36.4315	209.064	36.4315	503.512	36.4315	525.423	36.4315	528.102
36.4543	209.103	36.4543	503.901	36.4543	526.437	36.4543	529.555
36.4772	209.01	36.4772	504.763	36.4772	527.615	36.4772	530.852
36.5	209.082	36.5	505.784	36.5	529.108	36.5	532.507
36.5228	208.966	36.5228	506.538	36.5228	530.107	36.5228	533.825
36.5456	208.62	36.5456	506.549	36.5456	530.363	36.5456	534.681
36.5684	208.451	36.5684	507.167	36.5684	531.339	36.5684	535.957
36.5913	208.302	36.5913	508.177	36.5913	532.133	36.5913	536.376
36.6141	208.148	36.6141	508.466	36.6141	532.71	36.6141	536.755
36.6369	208.236	36.6369	507.975	36.6369	532.043	36.6369	537.23
36.6598	208.178	36.6598	508.428	36.6598	532.008	36.6598	537.954
36.6826	208.447	36.6826	508.876	36.6826	532.079	36.6826	537.658
36.7054	208.439	36.7054	508.118	36.7054	531.776	36.7054	537.304
36.7283	208.125	36.7283	507.772	36.7283	531.562	36.7283	536.913
36.7512	208.228	36.7512	507.633	36.7512	530.757	36.7512	536.237
36.774	207.991	36.774	507.297	36.774	530.082	36.774	535.401
36.7969	208.081	36.7969	506.284	36.7969	528.711	36.7969	534.294
36.8197	208.124	36.8197	506.081	36.8197	527.407	36.8197	533.102
36.8426	208.022	36.8426	505.223	36.8426	525.89	36.8426	531.288
36.8655	207.916	36.8655	504.17	36.8655	524.768	36.8655	529.293
36.8883	207.974	36.8883	502.875	36.8883	522.086	36.8883	527.195
36.9112	207.781	36.9112	501.706	36.9112	520.058	36.9112	524.829
36.9341	207.912	36.9341	500.511	36.9341	517.687	36.9341	521.717
36.957	208.135	36.957	498.845	36.957	514.418	36.957	518.276
36.9798	208.282	36.9798	496.996	36.9798	511.542	36.9798	515.094
37.0027	208.234	37.0027	494.71	37.0027	508.614	37.0027	511.52
37.0256	208.29	37.0256	492.648	37.0256	504.775	37.0256	507.503
37.0485	208.421	37.0485	490.217	37.0485	500.27	37.0485	502.519
37.0714	208.598	37.0714	487.712	37.0714	496.642	37.0714	498.459
37.0943	208.732	37.0943	485.24	37.0943	492.554	37.0943	493.935
37.1172	208.531	37.1172	481.386	37.1172	487.407	37.1172	488.367
37.1401	208.66	37.1401	478.527	37.1401	482.757	37.1401	483.571
37.1631	209.144	37.1631	475.373	37.1631	478.54	37.1631	478.129
37.186	209.239	37.186	471.381	37.186	473.342	37.186	472.406
37.2089	209.256	37.2089	467.023	37.2089	468.146	37.2089	466.266
37.2318	209.643	37.2318	463.533	37.2318	463.792	37.2318	460.279
37.2547	209.893	37.2547	459.317	37.2547	458.763	37.2547	453.563
37.2777	209.808	37.2777	455.009	37.2777	452.911	37.2777	447.065
37.3006	209.988	37.3006	451.431	37.3006	448.106	37.3006	441.602
37.3235	210.182	37.3235	447.321	37.3235	442.706	37.3235	435.502
37.3465	210.143	37.3465	442.203	37.3465	437.387	37.3465	428.708
37.3694	209.981	37.3694	437.653	37.3694	431.984	37.3694	422.927
37.3924	210.011	37.3924	433.443	37.3924	426.891	37.3924	417.392
37.4153	209.937	37.4153	429.202	37.4153	421.73	37.4153	411.802
37.4383	209.624	37.4383	424.533	37.4383	415.915	37.4383	405.971
37.4612	209.782	37.4612	420.372	37.4612	411.629	37.4612	400.822
37.4842	209.64	37.4842	416.076	37.4842	406.968	37.4842	395.823
37.5072	209.466	37.5072	411.385	37.5072	401.817	37.5072	390.857
37.5301	208.933	37.5301	407.055	37.5301	397.071	37.5301	386.496
37.5531	208.195	37.5531	402.936	37.5531	392.792	37.5531	382.32
37.5761	207.604	37.5761	398.13	37.5761	388.152	37.5761	378.363
37.5991	207.051	37.5991	393.676	37.5991	384.009	37.5991	373.853
37.622	206.527	37.622	389.867	37.622	380.373	37.622	370.769
37.645	205.298	37.645	385.928	37.645	376.457	37.645	367.436
37.668	204.641	37.668	382.326	37.668	372.75	37.668	364.213
37.691	204.249	37.691	378.862	37.691	369.124	37.691	361.676
37.714	203.842	37.714	375.27	37.714	365.859	37.714	358.894
37.737	202.934	37.737	371.705	37.737	363.173	37.737	356.381
37.76	202.386	37.76	368.391	37.76	360.138	37.76	354.034
37.783	201.92	37.783	365.658	37.783	357.672	37.783	352.026
37.806	201.413	37.806	362.673	37.806	355.502	37.806	349.676
37.829	200.741	37.829	359.51	37.829	352.736	37.829	347.142
37.852	200.325	37.852	357.253	37.852	350.997	37.852	345.635
37.8751	200.098	37.8751	355.04	37.8751	349.357	37.8751	344.017
37.8981	199.662	37.8981	352.782	37.8981	347.346	37.8981	342.026
37.9211	199.167	37.9211	350.826	37.9211	345.342	37.9211	340.85
37.9442	198.96	37.9442	348.852	37.9442	343.901	37.9442	339.845
37.9672	198.686	37.9672	346.938	37.9672	342.487	37.9672	338.418
37.9902	198.239	37.9902	345.21	37.9902	340.778	37.9902	337.284
38.0133	197.956	38.0133	343.768	38.0133	339.661	38.0133	336.251
38.0363	197.527	38.0363	342.299	38.0363	338.224	38.0363	334.914
38.0594	197.249	38.0594	340.593	38.0594	336.69	38.0594	333.577
38.0824	197.05	38.0824	339.489	38.0824	336.029	38.0824	332.885
38.1055	196.879	38.1055	338.162	38.1055	335.172	38.1055	331.712
38.1285	196.724	38.1285	336.573	38.1285	334.195	38.1285	330.317
38.1516	196.485	38.1516	335.658	38.1516	333.289	38.1516	329.962
38.1747	196.116	38.1747	334.572	38.1747	332.324	38.1747	329.384
38.1977	195.392	38.1977	333.205	38.1977	330.93	38.1977	328.295
38.2208	195.258	38.2208	332.433	38.2208	330.168	38.2208	327.609
38.2439	194.973	38.2439	331.625	38.2439	329.579	38.2439	327.296
38.267	194.464	38.267	330.637	38.267	328.737	38.267	326.833
38.2901	194.271	38.2901	329.6	38.2901	327.869	38.2901	326.168
38.3132	194.409	38.3132	328.75	38.3132	327.257	38.3132	325.697
38.3362	194.143	38.3362	327.937	38.3362	327.023	38.3362	325.396
38.3593	193.778	38.3593	327.066	38.3593	326.26	38.3593	324.521
38.3824	193.702	38.3824	326.811	38.3824	325.936	38.3824	323.904
38.4056	193.237	38.4056	326.038	38.4056	325.379	38.4056	323.364
38.4287	193.034	38.4287	324.796	38.4287	324.461	38.4287	322.825
38.4518	193.055	38.4518	324.629	38.4518	324.337	38.4518	323.013
38.4749	192.489	38.4749	324.142	38.4749	323.982	38.4749	322.927
38.498	191.881	38.498	323.108	38.498	323.074	38.498	322.273
38.5211	191.982	38.5211	322.389	38.5211	322.73	38.5211	321.948
38.5442	191.773	38.5442	322.27	38.5442	322.392	38.5442	321.584
38.5674	191.793	38.5674	321.827	38.5674	321.626	38.5674	321.323
38.5905	191.499	38.5905	321.059	38.5905	321.425	38.5905	321.37
38.6137	191.193	38.6137	320.597	38.6137	321.232	38.6137	321.38
38.6368	191.065	38.6368	319.761	38.6368	320.715	38.6368	320.995
38.66	190.62	38.66	319.257	38.66	319.919	38.66	320.596
38.6831	190.558	38.6831	318.942	38.6831	319.874	38.6831	320.448
38.7063	190.609	38.7063	318.42	38.7063	319.649	38.7063	320.212
38.7294	190.211	38.7294	317.851	38.7294	319.216	38.7294	319.774
38.7526	190.11	38.7526	317.92	38.7526	318.815	38.7526	319.793
38.7757	189.908	38.7757	317.241	38.7757	318.51	38.7757	319.582
38.7989	189.64	38.7989	316.214	38.7989	317.54	38.7989	319.123
38.8221	189.643	38.8221	316.025	38.8221	317.734	38.8221	319.285
38.8453	189.536	38.8453	315.71	38.8453	317.324	38.8453	319.005
38.8684	189.127	38.8684	315.212	38.8684	316.909	38.8684	318.306
38.8916	188.961	38.8916	315.011	38.8916	316.936	38.8916	318.506
38.9148	188.997	38.9148	314.848	38.9148	316.326	38.9148	318.318
38.938	188.864	38.938	313.999	38.938	315.728	38.938	317.795
38.9612	188.748	38.9612	313.406	38.9612	315.657	38.9612	317.438
38.9844	188.516	38.9844	313.35	38.9844	315.33	38.9844	317.021
39.0076	188.329	39.0076	313.235	39.0076	314.87	39.0076	316.862
39.0308	188.334	39.0308	312.79	39.0308	314.454	39.0308	316.701
39.054	188.036	39.054	312.173	39.054	314.084	39.054	316.513
39.0772	187.895	39.0772	311.709	39.0772	313.714	39.0772	316.128
39.1004	187.548	39.1004	311.48	39.1004	313.533	39.1004	315.541
39.1237	187.401	39.1237	311.04	39.1237	313.465	39.1237	315.214
39.1469	187.484	39.1469	310.567	39.1469	312.762	39.1469	314.846
39.1701	187.681	39.1701	310.21	39.1701	312.543	39.1701	314.255
39.1934	187.325	39.1934	309.908	39.1934	312.351	39.1934	313.932
39.2166	187.078	39.2166	309.668	39.2166	311.508	39.2166	313.512
39.2398	186.858	39.2398	309.331	39.2398	311.092	39.2398	313.048
39.2631	186.552	39.2631	309.246	39.2631	311.055	39.2631	313.005
39.2863	186.439	39.2863	308.876	39.2863	310.604	39.2863	312.398
39.3096	186.457	39.3096	308.241	39.3096	310.202	39.3096	312.207
39.3328	186.457	39.3328	308.196	39.3328	309.691	39.3328	312.039
39.3561	186.114	39.3561	307.945	39.3561	309.328	39.3561	311.391
39.3794	185.919	39.3794	307.674	39.3794	309.192	39.3794	310.588
39.4026	185.812	39.4026	307.504	39.4026	308.926	39.4026	310.429
39.4259	185.857	39.4259	307.074	39.4259	308.522	39.4259	310.023
39.4492	185.469	39.4492	306.726	39.4492	308.008	39.4492	309.586
39.4725	185.321	39.4725	306.865	39.4725	308.118	39.4725	309.271
39.4958	185.171	39.4958	306.566	39.4958	307.794	39.4958	308.415
39.519	185.115	39.519	305.871	39.519	307.266	39.519	307.708
39.5423	184.874	39.5423	305.762	39.5423	306.896	39.5423	307.098
39.5656	184.759	39.5656	305.596	39.5656	306.27	39.5656	306.645
39.5889	184.606	39.5889	305.189	39.5889	306.108	39.5889	306.019
39.6122	184.28	39.6122	305.309	39.6122	305.901	39.6122	305.876
39.6356	184.351	39.6356	305.321	39.6356	305.433	39.6356	305.174
39.6589	184.389	39.6589	304.835	39.6589	305.252	39.6589	304.259
39.6822	184.2	39.6822	304.706	39.6822	305.139	39.6822	304.05
39.7055	184.023	39.7055	304.811	39.7055	304.637	39.7055	304.01
39.7288	183.816	39.7288	304.294	39.7288	304.429	39.7288	303.293
39.7522	183.828	39.7522	304.095	39.7522	304.236	39.7522	302.763
39.7755	183.667	39.7755	303.869	39.7755	304.054	39.7755	302.379
39.7988	183.271	39.7988	303.833	39.7988	303.869	39.7988	302.247
39.8222	183.094	39.8222	304.348	39.8222	303.893	39.8222	301.834
39.8455	182.924	39.8455	304.241	39.8455	303.718	39.8455	301.077
39.8689	182.931	39.8689	304.004	39.8689	303.626	39.8689	301.256
39.8922	183.121	39.8922	304.305	39.8922	303.802	39.8922	301.035
39.9156	182.811	39.9156	304.078	39.9156	303.692	39.9156	300.552
39.9389	182.617	39.9389	304.11	39.9389	303.471	39.9389	300.598
39.9623	182.568	39.9623	304.133	39.9623	303.732	39.9623	300.725
39.9857	182.355	39.9857	304.294	39.9857	303.716	39.9857	300.439
40.0091	182.337	40.0091	304.766	40.0091	304.114	40.0091	300.546
40.0324	182.088	40.0324	304.93	40.0324	304.464	40.0324	300.618
40.0558	181.58	40.0558	305.153	40.0558	304.26	40.0558	300.592
40.0792	181.507	40.0792	305.506	40.0792	304.95	40.0792	300.971
40.1026	181.488	40.1026	305.467	40.1026	305.655	40.1026	301.469
40.126	181.327	40.126	305.952	40.126	305.638	40.126	301.875
40.1494	181.138	40.1494	307.014	40.1494	306.404	40.1494	302.453
40.1728	181.1	40.1728	307.329	40.1728	306.8	40.1728	302.834
40.1962	180.955	40.1962	307.697	40.1962	306.496	40.1962	302.922
40.2196	180.515	40.2196	308.327	40.2196	307.291	40.2196	303.816
40.243	180.399	40.243	308.937	40.243	307.995	40.243	304.548
40.2664	180.125	40.2664	309.09	40.2664	308.382	40.2664	305.159
40.2899	180.026	40.2899	309.5	40.2899	309.72	40.2899	306.452
40.3133	179.861	40.3133	310.247	40.3133	310.435	40.3133	307.249
40.3367	179.734	40.3367	311.184	40.3367	311.469	40.3367	308.217
40.3601	179.506	40.3601	312.138	40.3601	312.627	40.3601	309.492
40.3836	179.29	40.3836	312.841	40.3836	313.744	40.3836	310.529
40.407	178.947	40.407	313.683	40.407	314.594	40.407	311.803
40.4305	179.086	40.4305	314.821	40.4305	315.945	40.4305	312.919
40.4539	178.92	40.4539	315.936	40.4539	316.88	40.4539	314.296
40.4774	178.828	40.4774	316.993	40.4774	318.11	40.4774	315.789
40.5008	178.672	40.5008	318.395	40.5008	319.111	40.5008	317.405
40.5243	178.461	40.5243	319.325	40.5243	320.458	40.5243	318.619
40.5478	178.221	40.5478	320.461	40.5478	322.359	40.5478	320.267
40.5713	177.923	40.5713	321.759	40.5713	323.865	40.5713	322.084
40.5947	177.815	40.5947	323.059	40.5947	325.051	40.5947	323.654
40.6182	177.864	40.6182	325.007	40.6182	326.677	40.6182	325.366
40.6417	177.451	40.6417	326.21	40.6417	328.209	40.6417	327.389
40.6652	177.307	40.6652	327.487	40.6652	329.619	40.6652	329.356
40.6887	177.248	40.6887	329.402	40.6887	331.457	40.6887	331.243
40.7122	177.069	40.7122	330.774	40.7122	333.01	40.7122	333.202
40.7357	177.096	40.7357	332.564	40.7357	335.002	40.7357	335.35
40.7592	177.005	40.7592	333.998	40.7592	337.084	40.7592	337.853
40.7827	176.851	40.7827	335.376	40.7827	338.754	40.7827	339.713
40.8062	176.567	40.8062	336.929	40.8062	340.762	40.8062	342.259
40.8298	176.526	40.8298	338.724	40.8298	342.895	40.8298	344.53
40.8533	176.29	40.8533	340.245	40.8533	344.377	40.8533	346.401
40.8768	176.433	40.8768	341.811	40.8768	346.695	40.8768	348.775
40.9004	176.332	40.9004	343.47	40.9004	348.475	40.9004	351.554
40.9239	176.085	40.9239	345.072	40.9239	350.164	40.9239	353.89
40.9474	175.995	40.9474	347.14	40.9474	352.382	40.9474	356.436
40.971	175.906	40.971	348.455	40.971	354.137	40.971	358.615
40.9945	175.639	40.9945	350.094	40.9945	356.139	40.9945	361.151
41.0181	175.419	41.0181	351.663	41.0181	358.296	41.0181	363.823
41.0416	175.3	41.0416	353.159	41.0416	359.966	41.0416	366.146
41.0652	175.136	41.0652	354.808	41.0652	362.6	41.0652	369.053
41.0888	175.127	41.0888	356.518	41.0888	364.161	41.0888	371.553
41.1124	174.873	41.1124	357.857	41.1124	365.761	41.1124	373.744
41.136	174.741	41.136	359.237	41.136	367.936	41.136	376.695
41.1595	174.719	41.1595	360.619	41.1595	370.118	41.1595	379.331
41.1831	174.524	41.1831	361.729	41.1831	371.154	41.1831	380.998
41.2067	174.612	41.2067	363.431	41.2067	372.934	41.2067	383.603
41.2303	174.368	41.2303	364.528	41.2303	374.542	41.2303	385.643
41.2539	174.117	41.2539	365.772	41.2539	375.852	41.2539	387.532
41.2775	174.106	41.2775	366.952	41.2775	377.391	41.2775	389.798
41.3011	174.024	41.3011	367.682	41.3011	378.622	41.3011	391.041
41.3247	173.999	41.3247	368.806	41.3247	380.042	41.3247	393.382
41.3484	174.053	41.3484	369.841	41.3484	381.796	41.3484	395.55
41.372	173.877	41.372	370.592	41.372	382.784	41.372	396.489
41.3956	173.823	41.3956	371.647	41.3956	384.005	41.3956	398.154
41.4192	173.566	41.4192	371.927	41.4192	385.052	41.4192	399.452
41.4429	173.672	41.4429	373.169	41.4429	385.817	41.4429	400.824
41.4665	173.594	41.4665	374.077	41.4665	386.713	41.4665	402.134
41.4902	173.323	41.4902	374.236	41.4902	387.66	41.4902	403.131
41.5138	173.495	41.5138	374.981	41.5138	388.426	41.5138	404.265
[truncated: 3,658 more rows]

## Sheet: S6
X	Y	△r/r
0	2	389.503
1	3	386.001
2	4	439.998
3	5	433.011
4	6	475.84
3	6	475.696
2	5	406.005
1	4	405.526
0	3	408.95
0	4	407.995
1	5	330.118
2	6	330.79
1	6	350.82
0	5	349.58
0	6	339.512
0	1	339.51
1	2	439.006
2	3	440.36
3	4	389.503
4	5	386.001
5	6	439.998
0	0	433.011
1	1	475.84
2	2	475.696
3	3	406.005
4	4	405.526
5	5	408.95
6	6	407.995
6	5	430.118
5	4	430.79
4	3	450.82
3	2	449.58
2	1	439.512
1	0	439.51
2	0	403.516
3	1	424.338
4	2	408.995
5	3	413.998
6	4	409.334
6	3	407.676
5	2	406.003
4	1	410.01
3	0	408.156
4	0	475.696
5	1	406.005
6	2	405.526
6	1	408.95
5	0	425
6	0	456

## Sheet: S7
y direction		x direction
temperature(°C)	d(nm)	temperature(°C)	d(nm)
20	0.3336	20	0.3215
50	0.3452	50	0.3162
80	0.3408	80	0.3203
110	0.3413	110	0.3203
140	0.3412	140	0.3197
170	0.3425	170	0.3201

## Sheet: S9
60 nm				100 nm				140 nm
25°C		80°C		25°C		80°C		25°C		80°C
Wavelength(nm)	Transmittance(%)	Wavelength(nm)	Transmittance(%)	Wavelength(nm)	Transmittance(%)	Wavelength(nm)	Transmittance(%)	Wavelength(nm)	Transmittance(%)	Wavelength(nm)	Transmittance(%)
2585	68.7	2585	7.1	2585	67.8	2585	2.9	2485	49.1	2485	3.7
2580	67.7	2580	8.3	2580	68.6	2580	6.2	2480	49.5	2480	3
2575	70.4	2575	8.9	2575	67.2	2575	3.1	2475	49.5	2475	4.1
2570	73.4	2570	12.2	2570	65.5	2570	2.4	2470	47.9	2470	3.1
2565	78.7	2565	13.6	2565	69.9	2565	2	2465	48.7	2465	2.4
2560	77.7	2560	14.8	2560	71.7	2560	0.9	2460	48.5	2460	2.8
2555	77.3	2555	15.2	2555	71	2555	3.7	2455	48.3	2455	3.2
2550	78.4	2550	16.1	2550	73.5	2550	4.6	2450	47.7	2450	3.3
2545	75.3	2545	14.9	2545	72	2545	1.6	2445	47.5	2445	5.1
2540	70.8	2540	14.1	2540	69.8	2540	1.3	2440	47	2440	5.2
2535	71	2535	15	2535	67	2535	4.4	2435	48.2	2435	6.6
2530	69.3	2530	13.8	2530	67.3	2530	4.9	2430	47.4	2430	5.1
2525	69	2525	13.5	2525	64.1	2525	4.2	2425	47.6	2425	5.4
2520	69.4	2520	13.7	2520	65.7	2520	3.6	2420	47.4	2420	5
2515	68.8	2515	12.6	2515	65.1	2515	4.1	2415	47.1	2415	5.5
2510	68	2510	12.8	2510	63.6	2510	4.1	2410	47.2	2410	4.8
2505	65.7	2505	13.2	2505	62.7	2505	3.8	2405	46.8	2405	4.4
2500	64.4	2500	12.6	2500	60.5	2500	4.3	2400	45.2	2400	3.3
2495	65.4	2495	13.4	2495	62	2495	3.6	2395	45.7	2395	3.5
2490	68	2490	12.8	2490	63.9	2490	4.1	2390	45.6	2390	3.8
2485	68.1	2485	13.6	2485	63.9	2485	4.1	2385	45.6	2385	3.8
2480	69.5	2480	14.1	2480	64.1	2480	4.1	2380	46.2	2380	3.3
2475	70.5	2475	13.7	2475	65	2475	4.2	2375	45.5	2375	3.1
2470	69.3	2470	13.4	2470	64.1	2470	4.2	2370	45.6	2370	2.8
2465	67.6	2465	12.5	2465	62.8	2465	3.3	2365	46.3	2365	3.5
2460	65.2	2460	11.8	2460	60.3	2460	3.8	2360	46.3	2360	3.7
2455	63	2455	11.8	2455	59	2455	4.3	2355	46.5	2355	3
2450	63	2450	11	2450	58.3	2450	4.5	2350	46.3	2350	3.4
2445	62.3	2445	10.6	2445	58.4	2445	4.5	2345	45.7	2345	3.4
2440	62.2	2440	10.7	2440	57.4	2440	4.2	2340	46.5	2340	4.4
2435	63.1	2435	11	2435	58.6	2435	4.1	2335	46.4	2335	4.8
2430	63.3	2430	11.3	2430	59	2430	4.9	2330	46.5	2330	3.9
2425	63.3	2425	11.2	2425	59.5	2425	4.2	2325	46.5	2325	4.5
2420	64	2420	11.4	2420	59.4	2420	4.2	2320	46	2320	4.7
2415	64	2415	11.8	2415	59.8	2415	4.1	2315	46.1	2315	4.5
2410	64.6	2410	12.2	2410	60.9	2410	4	2310	46.4	2310	4.6
2405	65.1	2405	12.1	2405	61.9	2405	4.7	2305	45.9	2305	3.8
2400	66	2400	12.4	2400	62.7	2400	4.7	2300	46	2300	3.4
2395	65.9	2395	12.7	2395	62.2	2395	4.3	2295	45.6	2295	3.6
2390	65.5	2390	12.7	2390	62.1	2390	4.3	2290	45.5	2290	3.2
2385	64.9	2385	12.8	2385	62.2	2385	4.6	2285	45.4	2285	3.6
2380	64.2	2380	12.7	2380	61.7	2380	4.6	2280	45.5	2280	3.9
2375	63.9	2375	12.4	2375	60.9	2375	4.6	2275	45.6	2275	3.5
2370	63.1	2370	12.7	2370	60	2370	4	2270	45.6	2270	3.7
2365	62.7	2365	12.5	2365	59.8	2365	4.9	2265	45.4	2265	3.9
2360	62.6	2360	12.5	2360	59.5	2360	4.6	2260	45.7	2260	3.9
2355	63.5	2355	12.7	2355	60	2355	5.1	2255	45.5	2255	3.9
2350	64	2350	13	2350	60.1	2350	4.3	2250	45.5	2250	3.6
2345	64.4	2345	13	2345	59.9	2345	4.8	2245	45.4	2245	3.7
2340	63.9	2340	13.3	2340	60.1	2340	4.1	2240	45	2240	4
2335	63.5	2335	13	2335	59.5	2335	4.7	2235	44.9	2235	3.8
2330	63.2	2330	13	2330	58.9	2330	4.3	2230	44.9	2230	3.3
2325	63.3	2325	12.8	2325	59.6	2325	4.6	2225	44.4	2225	3.6
2320	62.9	2320	12.5	2320	59.1	2320	4.4	2220	43.6	2220	3.7
2315	62.9	2315	12.1	2315	59.1	2315	4.6	2215	44.1	2215	3.5
2310	62.9	2310	12.2	2310	59.3	2310	4.5	2210	43.8	2210	3.5
2305	62.8	2305	11.9	2305	59	2305	4.4	2205	44.1	2205	3.4
2300	63	2300	12	2300	59.3	2300	4.3	2200	43.9	2200	3.5
2295	62.9	2295	11.9	2295	59.1	2295	4.6	2195	43.3	2195	4.1
2290	63	2290	12	2290	59	2290	4.2	2190	43.7	2190	4.1
2285	63.2	2285	12.2	2285	59.1	2285	4.5	2185	43.8	2185	4
2280	63.1	2280	12.3	2280	58.9	2280	4.7	2180	43	2180	4
2275	63.5	2275	12.1	2275	59.2	2275	4.3	2175	42.6	2175	3.6
2270	63.5	2270	12.6	2270	59.5	2270	5	2170	42.4	2170	3.7
2265	63.7	2265	12.5	2265	59.7	2265	4.7	2165	42.6	2165	3.8
2260	63.9	2260	12.5	2260	59.7	2260	4.8	2160	42.9	2160	3.8
2255	63.9	2255	12.5	2255	59.6	2255	5	2155	42.6	2155	3.5
2250	63.2	2250	12.6	2250	59.3	2250	4.6	2150	42.8	2150	3.6
2245	63	2245	12.5	2245	59.1	2245	4.9	2145	43.2	2145	4
2240	62.3	2240	12.5	2240	58.4	2240	5.1	2140	43.4	2140	4.1
2235	61.9	2235	12.2	2235	57.9	2235	4.8	2135	43.1	2135	4
2230	61.6	2230	11.9	2230	57.1	2230	5.1	2130	43.1	2130	3.8
2225	61.3	2225	12.2	2225	57.1	2225	4.9	2125	43	2125	4.1
2220	61	2220	12.2	2220	57	2220	4.8	2120	42.9	2120	4.1
2215	61.1	2215	11.9	2215	56.8	2215	5.1	2115	42.9	2115	4.1
2210	60.7	2210	12	2210	56.6	2210	4.7	2110	42.5	2110	3.9
2205	60.7	2205	12.1	2205	56.8	2205	4.7	2105	42.4	2105	3.9
2200	60.6	2200	12.3	2200	56.5	2200	5	2100	42.4	2100	3.9
2195	60.7	2195	12.6	2195	57.1	2195	4.6	2095	42.3	2095	4.3
2190	60.7	2190	12.4	2190	57.1	2190	4.9	2090	42.5	2090	4
2185	60.6	2185	12.3	2185	56.5	2185	4.8	2085	42.4	2085	4.3
2180	60.5	2180	12.4	2180	56.8	2180	4.7	2080	42.1	2080	4.3
2175	60.3	2175	12.3	2175	56.3	2175	5	2075	42.5	2075	4.2
2170	60	2170	12.2	2170	56.1	2170	4.9	2070	42.3	2070	4.3
2165	59.6	2165	11.9	2165	55.7	2165	4.6	2065	42.3	2065	4.3
2160	59	2160	11.6	2160	55.1	2160	4.8	2060	42.1	2060	4.2
2155	58.6	2155	11.6	2155	54.3	2155	4.5	2055	41.7	2055	4.1
2150	58.5	2150	11.8	2150	54.3	2150	4.4	2050	42	2050	4.2
2145	58.7	2145	12	2145	54.4	2145	4.7	2045	42.2	2045	4.2
2140	59	2140	12.2	2140	54.8	2140	4.5	2040	42.2	2040	4.1
2135	59	2135	12.1	2135	54.7	2135	4.5	2035	42.5	2035	4.1
2130	59.1	2130	12.3	2130	54.6	2130	4.8	2030	41.9	2030	4
2125	58.9	2125	12.4	2125	54.5	2125	4.8	2025	42.2	2025	3.9
2120	59.1	2120	12.4	2120	55	2120	4.9	2020	42	2020	3.9
2115	59.1	2115	12.2	2115	55.1	2115	5	2015	41.8	2015	3.5
2110	58.9	2110	12.1	2110	54.8	2110	5.1	2010	41.6	2010	3.5
2105	58.8	2105	12.1	2105	54.5	2105	4.9	2005	41.1	2005	3.7
2100	58.7	2100	12.2	2100	54.5	2100	4.8	2000	41.2	2000	3.4
2095	58.8	2095	12.3	2095	54.8	2095	4.9	1995	41.4	1995	3.3
2090	58.9	2090	12.3	2090	54.8	2090	4.8	1990	41.3	1990	3.3
2085	58.5	2085	12.3	2085	54.5	2085	4.9	1985	41.1	1985	3
2080	58.4	2080	12.4	2080	54.3	2080	4.6	1980	41.4	1980	3.2
2075	57.9	2075	12.5	2075	53.9	2075	4.5	1975	41.3	1975	3.2
2070	57.7	2070	12.5	2070	53.7	2070	4.6	1970	40.9	1970	3
2065	57.8	2065	12.6	2065	53.4	2065	4.7	1965	41	1965	3.2
2060	57.6	2060	12.6	2060	53.1	2060	4.6	1960	41.4	1960	3.2
2055	57.6	2055	12.6	2055	53.3	2055	4.8	1955	40.3	1955	3.1
2050	57.5	2050	12.6	2050	52.9	2050	4.7	1950	40.5	1950	3.6
2045	57.2	2045	12.4	2045	52.7	2045	5.2	1945	40.6	1945	3.5
2040	57.2	2040	12.3	2040	52.8	2040	4.9	1940	41.1	1940	3.4
2035	56.8	2035	12.2	2035	52.3	2035	5	1935	41.9	1935	3.4
2030	56.6	2030	12.2	2030	52.6	2030	5	1930	41.1	1930	3.3
2025	56.8	2025	12.3	2025	52.7	2025	5.3	1925	40.2	1925	3.4
2020	56.5	2020	12.2	2020	52.4	2020	5.1	1920	40.3	1920	3.3
2015	56.5	2015	12.3	2015	52.5	2015	5.3	1915	40.1	1915	3
2010	56.4	2010	12.5	2010	52	2010	4.9	1910	39.2	1910	2.8
2005	56.1	2005	12.5	2005	51.6	2005	5	1905	38.1	1905	3
2000	56.5	2000	12.5	2000	51.9	2000	4.9	1900	38.3	1900	3.3
1995	56.4	1995	12.5	1995	51.5	1995	5	1895	38.8	1895	3.6
1990	56.4	1990	12.4	1990	51.7	1990	4.8	1890	39.6	1890	3.7
1985	56.1	1985	12.3	1985	51.4	1985	4.9	1885	39.8	1885	3.9
1980	56.3	1980	12.3	1980	51.3	1980	4.9	1880	40	1880	3.9
1975	56	1975	12.2	1975	51.7	1975	5.1	1875	40.6	1875	3.9
1970	55.9	1970	12.2	1970	51.4	1970	5.2	1870	40.8	1870	4
1965	55.3	1965	12.1	1965	50.9	1965	5.2	1865	40.3	1865	3.9
1960	54.9	1960	12.3	1960	50.8	1960	4.8	1860	40.2	1860	3.8
1955	54.2	1955	12.3	1955	49.8	1955	4.9	1855	39.7	1855	3.9
1950	54.4	1950	12.4	1950	50	1950	5.1	1850	40	1850	3.8
1945	54	1945	12.4	1945	50	1945	5	1845	40.1	1845	3.8
1940	54.4	1940	12.6	1940	49.8	1940	4.9	1840	39.8	1840	3.9
1935	54.6	1935	12.7	1935	50.2	1935	5	1835	39.8	1835	3.8
1930	55.2	1930	12.9	1930	50.7	1930	5.1	1830	40	1830	3.7
1925	55.7	1925	12.9	1925	51.2	1925	5.3	1825	39.5	1825	3.6
1920	56.3	1920	13	1920	51.9	1920	5.2	1820	39.7	1820	3.6
1915	56.1	1915	13.1	1915	51.7	1915	5.1	1815	39.6	1815	3.4
1910	56.2	1910	13.1	1910	52	1910	5	1810	39.7	1810	3.8
1905	56	1905	13.2	1905	52	1905	4.9	1805	39.3	1805	3.7
1900	56	1900	13.1	1900	51.9	1900	5.1	1800	39.3	1800	3.8
1895	55.4	1895	13.1	1895	51.4	1895	5.1	1795	39	1795	3.8
1890	55	1890	13	1890	50.7	1890	5.1	1790	39.2	1790	4
1885	54.2	1885	12.8	1885	50	1885	5.1	1785	39.2	1785	4
1880	54	1880	12.9	1880	49.5	1880	5.1	1780	39	1780	4
1875	53.6	1875	12.8	1875	48.9	1875	5.2	1775	38.9	1775	3.9
1870	53.2	1870	12.7	1870	48.5	1870	5.4	1770	39	1770	4
1865	52.7	1865	12.7	1865	48.2	1865	5.1	1765	38.8	1765	4.1
1860	52.5	1860	12.6	1860	47.9	1860	5.1	1760	38.8	1760	4.1
1855	52.4	1855	12.6	1855	47.8	1855	5.2	1755	38.7	1755	4
1850	52.3	1850	12.6	1850	47.8	1850	5.2	1750	38.6	1750	4.1
1845	52.3	1845	12.6	1845	47.7	1845	5.2	1745	38.7	1745	4.1
1840	52.2	1840	12.6	1840	47.6	1840	5.3	1740	38.6	1740	4.1
1835	52.1	1835	12.6	1835	47.6	1835	5.2	1735	38.6	1735	4.1
1830	52.1	1830	12.7	1830	47.5	1830	5.3	1730	38.6	1730	3.9
1825	52.1	1825	12.6	1825	47.5	1825	5.5	1725	38.5	1725	3.8
1820	52	1820	12.7	1820	47.5	1820	5.4	1720	38.3	1720	3.9
1815	52	1815	12.8	1815	47.4	1815	5.3	1715	38.3	1715	3.8
1810	52.1	1810	12.9	1810	47.6	1810	5.4	1710	38.2	1710	3.9
1805	52	1805	12.8	1805	47.5	1805	5.4	1705	38.1	1705	3.8
1800	52	1800	12.8	1800	47.4	1800	5.4	1700	38	1700	3.9
1795	52	1795	12.9	1795	47.4	1795	5.4	1695	38	1695	3.9
1790	52	1790	12.9	1790	47.3	1790	5.4	1690	38	1690	3.9
1785	51.8	1785	12.9	1785	47.1	1785	5.4	1685	37.9	1685	3.8
1780	51.7	1780	12.9	1780	46.9	1780	5.5	1680	37.9	1680	3.9
1775	51.4	1775	12.9	1775	46.6	1775	5.4	1675	37.7	1675	3.8
1770	51.2	1770	13	1770	46.4	1770	5.4	1670	37.8	1670	3.8
1765	51.1	1765	13	1765	46.2	1765	5.4	1665	37.7	1665	3.8
1760	50.9	1760	13	1760	46.2	1760	5.4	1660	37.7	1660	3.8
1755	50.8	1755	13	1755	46	1755	5.5	1655	37.5	1655	3.9
1750	50.7	1750	13	1750	45.9	1750	5.5	1650	37.4	1650	4
1745	50.7	1745	13	1745	45.8	1745	5.5	1645	37.3	1645	3.9
1740	50.6	1740	13	1740	45.8	1740	5.5	1640	37.5	1640	4
1735	50.6	1735	13	1735	45.7	1735	5.6	1635	37.3	1635	4
1730	50.4	1730	13	1730	45.6	1730	5.6	1630	37.3	1630	4
1725	50.3	1725	12.9	1725	45.4	1725	5.6	1625	37.2	1625	3.9
1720	50.2	1720	13	1720	45.3	1720	5.6	1620	37.2	1620	3.9
1715	50.1	1715	12.9	1715	45.2	1715	5.5	1615	37.3	1615	3.9
1710	50	1710	13	1710	45.1	1710	5.6	1610	37.2	1610	3.9
1705	50	1705	13	1705	45.1	1705	5.7	1605	37	1605	3.9
1700	49.8	1700	13	1700	44.9	1700	5.6	1600	37	1600	3.9
1695	49.7	1695	13	1695	44.8	1695	5.7	1595	37	1595	3.9
1690	49.6	1690	13.1	1690	44.7	1690	5.6	1590	36.8	1590	3.9
1685	49.5	1685	13.1	1685	44.6	1685	5.7	1585	36.8	1585	3.9
1680	49.4	1680	13.1	1680	44.4	1680	5.7	1580	36.7	1580	3.9
1675	49.2	1675	13.1	1675	44.3	1675	5.7	1575	36.7	1575	3.9
1670	49	1670	13.1	1670	44.1	1670	5.8	1570	36.7	1570	3.9
1665	49	1665	13.2	1665	44.2	1665	5.8	1565	36.6	1565	3.9
1660	49	1660	13.2	1660	44.1	1660	5.8	1560	36.5	1560	3.9
1655	48.8	1655	13.2	1655	44	1655	5.9	1555	36.5	1555	4
1650	48.6	1650	13.2	1650	43.8	1650	5.9	1550	36.5	1550	4
1645	48.5	1645	13.2	1645	43.7	1645	5.9	1545	36.4	1545	4
1640	48.4	1640	13.2	1640	43.7	1640	6	1540	36.3	1540	4
1635	48.4	1635	13.3	1635	43.7	1635	6	1535	36.3	1535	4
1630	48.3	1630	13.2	1630	43.5	1630	5.9	1530	36.3	1530	3.9
1625	48.2	1625	13.3	1625	43.4	1625	6	1525	36.3	1525	3.9
1620	48.1	1620	13.3	1620	43.2	1620	6	1520	36.3	1520	3.9
1615	47.9	1615	13.3	1615	43.1	1615	6	1515	36.2	1515	3.9
1610	47.9	1610	13.3	1610	43.1	1610	6.1	1510	36.1	1510	4.1
1605	47.9	1605	13.3	1605	42.9	1605	6	1505	36	1505	4.1
1600	47.7	1600	13.3	1600	42.7	1600	6	1500	35.9	1500	4.2
1595	47.6	1595	13.3	1595	42.6	1595	6.1	1495	35.8	1495	4.2
1590	47.5	1590	13.3	1590	42.4	1590	6.1	1490	35.6	1490	4.2
1585	47.3	1585	13.4	1585	42.3	1585	6.1	1485	35.6	1485	4.2
1580	47.2	1580	13.5	1580	42.2	1580	6.1	1480	35.6	1480	4.2
1575	47.1	1575	13.5	1575	42.1	1575	6.1	1475	35.5	1475	4
1570	47	1570	13.6	1570	42	1570	6.1	1470	35.5	1470	4.1
1565	46.9	1565	13.6	1565	41.9	1565	6.2	1465	35.4	1465	4.1
1560	46.7	1560	13.6	1560	41.7	1560	6.2	1460	35.4	1460	4.1
1555	46.6	1555	13.6	1555	41.6	1555	6.2	1455	35.4	1455	4.2
1550	46.6	1550	13.6	1550	41.5	1550	6.3	1450	35.3	1450	4.1
1545	46.6	1545	13.6	1545	41.5	1545	6.3	1445	35.2	1445	4.1
1540	46.5	1540	13.7	1540	41.4	1540	6.3	1440	35.1	1440	4.2
1535	46.4	1535	13.7	1535	41.3	1535	6.4	1435	35.1	1435	4.2
1530	46.3	1530	13.7	1530	41.3	1530	6.4	1430	35	1430	4.3
1525	46.2	1525	13.7	1525	41.2	1525	6.4	1425	34.9	1425	4.3
1520	46.1	1520	13.7	1520	41	1520	6.3	1420	34.9	1420	4.4
1515	46	1515	13.7	1515	40.9	1515	6.3	1415	34.8	1415	4.4
1510	45.9	1510	13.7	1510	40.8	1510	6.4	1410	34.8	1410	4.4
1505	45.7	1505	13.7	1505	40.7	1505	6.4	1405	34.7	1405	4.4
1500	45.7	1500	13.8	1500	40.5	1500	6.3	1400	34.6	1400	4.4
1495	45.7	1495	13.8	1495	40.5	1495	6.4	1395	34.6	1395	4.4
1490	45.5	1490	13.8	1490	40.4	1490	6.5	1390	34.6	1390	4.5
1485	45.5	1485	13.8	1485	40.3	1485	6.5	1385	34.5	1385	4.5
1480	45.4	1480	13.9	1480	40.3	1480	6.6	1380	34.4	1380	4.5
1475	45.2	1475	13.9	1475	40.1	1475	6.5	1375	34.3	1375	4.5
1470	45.2	1470	13.9	1470	40	1470	6.6	1370	34.1	1370	4.6
1465	45	1465	13.9	1465	39.9	1465	6.6	1365	34.1	1365	4.6
1460	44.9	1460	14	1460	39.8	1460	6.6	1360	34	1360	4.5
1455	44.9	1455	14	1455	39.8	1455	6.7	1355	34	1355	4.5
1450	44.7	1450	14.1	1450	39.6	1450	6.7	1350	33.9	1350	4.5
1445	44.7	1445	14.1	1445	39.5	1445	6.8	1345	33.9	1345	4.6
1440	44.6	1440	14.1	1440	39.5	1440	6.8	1340	33.9	1340	4.7
1435	44.5	1435	14.1	1435	39.4	1435	6.9	1335	33.9	1335	4.6
1430	44.4	1430	14.1	1430	39.3	1430	6.9	1330	33.8	1330	4.7
1425	44.4	1425	14.2	1425	39.2	1425	6.9	1325	33.8	1325	4.7
1420	44.3	1420	14.2	1420	39.1	1420	7	1320	33.7	1320	4.7
1415	44.2	1415	14.2	1415	39	1415	7.1	1315	33.6	1315	4.7
1410	44.2	1410	14.2	1410	38.9	1410	7.1	1310	33.5	1310	4.7
1405	44.1	1405	14.3	1405	38.9	1405	7.2	1305	33.5	1305	4.7
1400	44	1400	14.4	1400	38.8	1400	7.2	1300	33.4	1300	4.7
1395	43.9	1395	14.3	1395	38.7	1395	7.2	1295	33.3	1295	4.7
1390	43.8	1390	14.3	1390	38.5	1390	7.3	1290	33.2	1290	4.8
1385	43.7	1385	14.4	1385	38.5	1385	7.4	1285	33.1	1285	4.8
1380	43.7	1380	14.5	1380	38.4	1380	7.3	1280	33	1280	4.9
1375	43.6	1375	14.5	1375	38.4	1375	7.4	1275	33	1275	4.9
1370	43.6	1370	14.6	1370	38.3	1370	7.5	1270	32.9	1270	4.9
1365	43.5	1365	14.6	1365	38.2	1365	7.5	1265	32.7	1265	5
1360	43.4	1360	14.7	1360	38.1	1360	7.6	1260	32.7	1260	5
1355	43.3	1355	14.7	1355	38	1355	7.6	1255	32.6	1255	5.1
1350	43.2	1350	14.7	1350	37.9	1350	7.6	1250	32.5	1250	5.1
1345	43.1	1345	14.7	1345	37.8	1345	7.7	1245	32.4	1245	5.1
1340	42.9	1340	14.8	1340	37.7	1340	7.7	1240	32.3	1240	5.1
1335	42.9	1335	14.8	1335	37.6	1335	7.8	1235	32.2	1235	5.1
1330	42.8	1330	14.9	1330	37.5	1330	7.9	1230	32	1230	5.1
1325	42.8	1325	14.9	1325	37.4	1325	7.9	1225	31.9	1225	5.2
1320	42.7	1320	15	1320	37.4	1320	8	1220	31.8	1220	5.2
1315	42.6	1315	15.1	1315	37.3	1315	8	1215	31.7	1215	5.2
1310	42.6	1310	15.1	1310	37.2	1310	8.1	1210	31.6	1210	5.3
1305	42.5	1305	15.2	1305	37.2	1305	8.1	1205	31.5	1205	5.4
1300	42.4	1300	15.2	1300	37.1	1300	8.2	1200	31.5	1200	5.4
1295	42.3	1295	15.3	1295	37	1295	8.3	1195	31.4	1195	5.5
1290	42.2	1290	15.3	1290	36.9	1290	8.3	1190	31.3	1190	5.6
1285	42.1	1285	15.4	1285	36.8	1285	8.3	1185	31.1	1185	5.6
1280	42.1	1280	15.4	1280	36.8	1280	8.4	1180	31	1180	5.7
1275	42	1275	15.5	1275	36.7	1275	8.4	1175	30.9	1175	5.7
1270	41.9	1270	15.5	1270	36.6	1270	8.5	1170	30.8	1170	5.8
1265	41.8	1265	15.6	1265	36.5	1265	8.6	1165	30.6	1165	5.8
1260	41.8	1260	15.6	1260	36.4	1260	8.6	1160	30.6	1160	5.8
1255	41.7	1255	15.6	1255	36.4	1255	8.7	1155	30.5	1155	5.9
1250	41.7	1250	15.7	1250	36.3	1250	8.7	1150	30.4	1150	5.9
1245	41.6	1245	15.8	1245	36.2	1245	8.8	1145	30.3	1145	5.9
1240	41.6	1240	15.8	1240	36.2	1240	8.9	1140	30.2	1140	6
1235	41.5	1235	15.9	1235	36.2	1235	9	1135	30.1	1135	6
1230	41.4	1230	16	1230	36.1	1230	9	1130	30	1130	6.2
1225	41.4	1225	16.1	1225	36	1225	9.1	1125	29.9	1125	6.2
1220	41.3	1220	16.2	1220	36	1220	9.2	1120	29.8	1120	6.3
1215	41.2	1215	16.2	1215	35.9	1215	9.3	1115	29.7	1115	6.4
1210	41.2	1210	16.3	1210	35.8	1210	9.3	1110	29.6	1110	6.4
1205	41.1	1205	16.4	1205	35.7	1205	9.4	1105	29.6	1105	6.5
1200	41.1	1200	16.5	1200	35.6	1200	9.5	1100	29.5	1100	6.7
1195	41	1195	16.5	1195	35.5	1195	9.6	1095	29.4	1095	6.7
1190	41	1190	16.6	1190	35.5	1190	9.7	1090	29.3	1090	6.8
1185	40.9	1185	16.7	1185	35.3	1185	9.8	1085	29.3	1085	6.9
1180	40.9	1180	16.7	1180	35.3	1180	9.8	1080	29.2	1080	7
1175	40.8	1175	16.8	1175	35.3	1175	9.9	1075	29.1	1075	7.1
1170	40.8	1170	16.9	1170	35.3	1170	10	1070	29	1070	7.1
1165	40.7	1165	17	1165	35.2	1165	10.1	1065	28.9	1065	7.2
1160	40.7	1160	17.1	1160	35.2	1160	10.2	1060	28.7	1060	7.3
1155	40.6	1155	17.2	1155	35.1	1155	10.3	1055	28.6	1055	7.4
1150	40.5	1150	17.3	1150	35.1	1150	10.4	1050	28.5	1050	7.5
1145	40.5	1145	17.4	1145	35	1145	10.5	1045	28.3	1045	7.6
1140	40.4	1140	17.5	1140	35	1140	10.6	1040	28.2	1040	7.6
1135	40.4	1135	17.6	1135	34.9	1135	10.8	1035	28.1	1035	7.7
1130	40.3	1130	17.6	1130	34.8	1130	10.9	1030	28	1030	7.9
1125	40.3	1125	17.8	1125	34.7	1125	11	1025	27.9	1025	7.9
1120	40.2	1120	17.9	1120	34.7	1120	11.1	1020	27.8	1020	8
1115	40.2	1115	18	1115	34.6	1115	11.2	1015	27.6	1015	8.1
1110	40.2	1110	18.1	1110	34.7	1110	11.3	1010	27.6	1010	8.2
1105	40.2	1105	18.2	1105	34.6	1105	11.5	1005	27.6	1005	8.4
1100	40.1	1100	18.3	1100	34.6	1100	11.5	1000	27.5	1000	8.6
1095	40.1	1095	18.4	1095	34.6	1095	11.7	995	27.5	995	8.7
1090	40.1	1090	18.6	1090	34.6	1090	11.8	990	27.4	990	9
1085	40.1	1085	18.7	1085	34.6	1085	11.9	985	27.3	985	9
1080	40	1080	18.8	1080	34.5	1080	12	980	27.3	980	9.2
1075	39.9	1075	18.9	1075	34.4	1075	12.2	975	27.1	975	9.3
1070	39.8	1070	19	1070	34.4	1070	12.3	970	27.1	970	9.4
1065	39.8	1065	19.2	1065	34.3	1065	12.5	965	27	965	9.5
1060	39.8	1060	19.3	1060	34.4	1060	12.6	960	27	960	9.6
1055	39.8	1055	19.5	1055	34.3	1055	12.8	955	26.9	955	9.6
1050	39.7	1050	19.7	1050	34.3	1050	12.9	950	26.8	950	9.7
1045	39.7	1045	19.8	1045	34.3	1045	13.1	945	26.6	945	9.8
1040	39.7	1040	19.9	1040	34.2	1040	13.3	940	26.7	940	9.9
1035	39.7	1035	20.1	1035	34.2	1035	13.4	935	26.7	935	10.2
1030	39.6	1030	20.2	1030	34.2	1030	13.5	930	26.6	930	10.3
1025	39.5	1025	20.3	1025	34	1025	13.7	925	26.4	925	10.3
1020	39.5	1020	20.4	1020	34	1020	13.8	920	26.2	920	10.5
1015	39.4	1015	20.5	1015	34	1015	14	915	26.3	915	10.6
1010	39.5	1010	20.7	1010	34	1010	14.1	910	26.2	910	10.6
1005	39.5	1005	20.9	1005	34	1005	14.3	905	26.1	905	10.8
1000	39.5	1000	21.1	1000	34	1000	14.5	900	25.8	900	11
995	39.5	995	21.3	995	34.1	995	14.7	895	25.6	895	11.1
990	39.6	990	21.5	990	34.1	990	14.9	890	25.4	890	11.3
985	39.7	985	21.7	985	34.2	985	15.1	885	25.6	885	11.7
980	39.7	980	21.9	980	34.2	980	15.3	880	25.4	880	12.1
975	39.7	975	22.1	975	34.3	975	15.6	875	25.4	875	12.1
970	39.6	970	22.2	970	34.3	970	15.8	870	25.3	870	12.4
965	39.7	965	22.4	965	34.4	965	16	865	25.4	865	12.3
960	39.7	960	22.6	960	34.4	960	16.1	860	25.8	860	12.6
955	39.6	955	22.8	955	34.4	955	16.3	855	26.2	855	13.3
950	39.5	950	23	950	34.3	950	16.5	850	26.2	850	13.3
945	39.6	945	23.2	945	34.3	945	16.7	845	25.9	845	13.5
940	39.6	940	23.4	940	34.3	940	16.9	840	25.7	840	13.8
935	39.7	935	23.6	935	34.4	935	17	835	25.7	835	13.9
930	39.7	930	23.8	930	34.3	930	17.1	830	25.8	830	14.3
925	39.8	925	23.9	925	34.2	925	17.5	825	25.6	825	14.4
920	39.7	920	24.2	920	34.3	920	17.6	820	25.3	820	14.5
915	39.8	915	24.4	915	34.3	915	17.7	815	25.2	815	14.8
910	39.8	910	24.5	910	34.4	910	18	810	25.6	810	15
905	39.8	905	24.8	905	34.2	905	18	805	25.6	805	15.5
900	39.8	900	25	900	34.3	900	18.3	800	25.6	800	16.1
895	39.7	895	25.2	895	34.4	895	18.5	795	25.4	795	16.2
890	39.7	890	25.6	890	34.5	890	18.8	790	25.5	790	16.6
885	39.8	885	25.8	885	34.6	885	19.1	785	25.5	785	17
880	39.8	880	26	880	34.8	880	19.6	780	25.9	780	17.2
875	39.8	875	26.4	875	34.8	875	19.8	775	25.6	775	17.4
870	40.1	870	26.7	870	35.1	870	20.1	770	26.1	770	17.8
865	40	865	26.9	865	34.9	865	20.2	765	26.3	765	18.1
860	40.2	860	27.3	860	35	860	20.7	760	26.4	760	18.7
855	40.1	855	27.2	855	35.1	855	21.1	755	26	755	18.9
850	40.3	850	27.5	850	34.9	850	21.4	750	26	750	19.3
845	40.5	845	28	845	35	845	21.8	745	25.5	745	19.7
840	40.4	840	27.9	840	35.1	840	22.1	740	25.5	740	20
835	40.6	835	28.1	835	35.2	835	22.6	735	25.2	735	20.3
830	40.8	830	28.4	830	35.3	830	23	730	25	730	20.3
825	40.9	825	28.5	825	35.4	825	23.2	725	24.8	725	20.5
820	41.1	820	29.1	820	35.5	820	23.2	720	25	720	20.9
815	41.1	815	29.6	815	35.8	815	23.6	715	24.9	715	20.9
810	41.2	810	30	810	35.8	810	23.7	710	25.1	710	20.9
805	41.5	805	30.6	805	36.1	805	24	705	25	705	21.2
800	41.4	800	30.9	800	36.1	800	24.4	700	24.8	700	21.3
795	41.5	795	31.5	795	36.2	795	24.9	695	24.8	695	21.6
790	41.8	790	31.8	790	36.2	790	25.4	690	24.6	690	21.5
785	41.8	785	32.1	785	36.6	785	26	685	24.5	685	21.6
780	42	780	32.3	780	36.7	780	26.1	680	24.5	680	21.9
775	42	775	32.4	775	36.9	775	26.4	675	24.3	675	22.1
770	42.3	770	32.8	770	36.9	770	27.1	670	24	670	22.2
765	42.4	765	33.1	765	37	765	27.2	665	23.9	665	22.3
760	42.4	760	33.3	760	37.3	760	27.4	660	23.7	660	22.4
755	42.5	755	33.6	755	37.5	755	27.7	655	23.6	655	22.5
750	42.6	750	33.8	750	37.4	750	27.9	650	23.4	650	22.5
745	42.8	745	34.1	745	37.5	745	28.4	645	23.3	645	22.3
740	42.9	740	34.3	740	37.7	740	28.8	640	23.1	640	22
735	42.9	735	34.3	735	37.7	735	28.9	635	23	635	21.8
730	42.9	730	34.6	730	37.7	730	29.3	630	23	630	21.6
725	43.1	725	34.8	725	37.7	725	29.6	625	22.9	625	21.3
720	43	720	35.3	720	37.8	720	29.8	620	22.6	620	21.1
715	43.1	715	35.3	715	37.9	715	30	615	22.3	615	20.9
710	43.1	710	35.4	710	37.9	710	30.1	610	21.8	610	20.6
705	43.1	705	35.5	705	38	705	30.3	605	21.3	605	20.3
700	43.1	700	36.1	700	38.2	700	30.5	600	20.8	600	20
695	43.3	695	36.3	695	38.2	695	30.6	595	20.4	595	19.6
690	43.3	690	36.5	690	38.3	690	30.7	590	19.9	590	19.3
685	43.5	685	36.6	685	38.4	685	31	585	19.6	585	19
680	43.5	680	36.8	680	38.5	680	31.3	580	19.2	580	18.7
675	43.6	675	37	675	38.6	675	31.5	575	19	575	18.2
670	43.6	670	37.3	670	38.7	670	31.8	570	18.7	570	17.9
665	43.4	665	37.2	665	38.5	665	31.8	565	18.6	565	17.6
660	43.3	660	37.4	660	38.6	660	32	560	18.1	560	17.2
655	43.1	655	37.4	655	38.3	655	32.1	555	17.6	555	16.6
650	42.6	650	37.4	650	37.9	650	32	550	17.3	550	16
645	42.3	645	37.4	645	37.6	645	31.9	545	16.9	545	15.4
640	41.9	640	37.4	640	37.2	640	31.8	540	16.4	540	14.9
635	41.3	635	37.1	635	36.6	635	31.5	535	16	535	14.2
630	40.8	630	37	630	36	630	31.6	530	15.2	530	13.5
625	40.3	625	36.9	625	35.5	625	31.5	525	14.8	525	12.7
620	39.7	620	36.7	620	35	620	31.3	520	14.3	520	11.9
615	39.1	615	36.4	615	34.3	615	31.1	515	13.4	515	11.3
610	38.2	610	36	610	33.4	610	30.9	510	12.8	510	10.4
605	37.4	605	35.7	605	32.6	605	30.5	505	12	505	9.7
600	36.6	600	35.4	600	31.8	600	30.1	500	11.2	500	8.9
595	35.7	595	34.9	595	30.9	595	29.7	495	10.3	495	8.1
590	34.7	590	34.4	590	29.9	590	29	490	9.5	490	7.4
585	33.9	585	34	585	29	585	28.5	485	8.7	485	6.8
580	33.1	580	33.4	580	28.1	580	27.9	480	8	480	6.1
575	32.3	575	32.8	575	27.1	575	27.3	475	7.2	475	5.5
570	31.5	570	32.2	570	26.1	570	26.6	470	6.5	470	5
565	30.6	565	31.3	565	25.1	565	25.9	465	5.8	465	4.5
560	29.8	560	30.5	560	24.2	560	25	460	5.3	460	4.3
555	29	555	29.6	555	23.3	555	24.1	455	4.7	455	3.9
550	28	550	28.5	550	22.3	550	23	450	4.1	450	3.5
545	27.2	545	27.5	545	21.3	545	21.9	445	3.6	445	3.4
540	26.3	540	26.6	540	20.5	540	20.9	440	3	440	3
535	25.5	535	25.4	535	19.7	535	19.8	435	2.5	435	2.7
530	24.7	530	24.5	530	18.8	530	18.7	430	2.1	430	2.5
525	23.8	525	23.4	525	17.9	525	17.5	425	1.9	425	2
520	23	520	22.3	520	17	520	16.3	420	1.3	420	1.7
515	22.4	515	21.4	515	16.1	515	15.3	415	1.1	415	1.6
510	21.5	510	20.3	510	15.2	510	14.1	410	0.9	410	1.3
505	20.8	505	19.2	505	14.3	505	12.9	405	0.3	405	1.2
500	19.9	500	18.3	500	13.5	500	11.8	400	0.6	400	1.3
495	19.2	495	17.2	495	12.5	495	10.7	395	0.6	395	1.1
490	18.5	490	16.3	490	11.7	490	9.7	390	0.3	390	1.1
485	17.5	485	15.4	485	10.9	485	8.8	385	0	385	0.9
480	16.7	480	14.5	480	10.1	480	7.9	380	0.3	380	0.3
475	15.8	475	13.8	475	9.2	475	7.2	375	0.2	375	0.3
470	15	470	13.1	470	8.4	470	6.3	370	0.2	370	1.3
465	14.3	465	12.4	465	7.5	465	5.7	365	-1.5	365	0.7
460	13.3	460	11.9	460	6.8	460	5
455	12.6	455	11.3	455	6	455	4.4
450	12	450	10.9	450	5.3	450	3.9
445	11.2	445	10.4	445	4.7	445	3.4
440	10.5	440	10	440	3.9	440	2.9
435	9.9	435	9.7	435	3.2	435	2.6
430	9.3	430	9.4	430	2.7	430	2.3
425	9.1	425	9.1	425	2.1	425	2.1
420	8.9	420	9	420	1.8	420	2
415	8.4	415	8.6	415	1.2	415	1.8
410	8.2	410	8.6	410	0.9	410	1.6
405	7.9	405	8.3	405	0.7	405	1.6
400	7.6	400	8.3	400	0.6	400	1.5
395	7.6	395	8.1	395	0.7	395	1.3
390	7.6	390	7.5	390	0.5	390	1.1
385	7.5	385	7.3	385	0.4	385	1.3
380	7.9	380	7.6	380	0.4	380	0.9
375	7.2	375	7.5	375	0.1	375	0.7
370	7.1	370	7.6	370	-0.2	370	0.7
365	6.7	365	6.4	365	-0.8	365	0.5

## Sheet: S10
Fig. b(low τ)		Fig. d(high τ)
K (104m-1)	Number	K (104m-1)	Number
1.4	2	1	2
1.42	6	1.02	7
1.44	8	1.04	5
1.46	14	1.06	12
1.48	21	1.08	47
1.5	40	1.1	54
1.52	69	1.12	66
1.54	98	1.14	90
1.56	132	1.16	98
1.58	256	1.18	125
1.6	302	1.2	189
1.62	248	1.22	238
1.64	140	1.24	171
1.66	102	1.26	128
1.68	60	1.28	103
1.7	45	1.3	87
1.72	31	1.32	98
1.74	12	1.34	44
1.76	3	1.36	12
1.78	0	1.38	5
1.8	0	1.4	7
		1.42	1
		1.44	0

[truncated: 17 more sheets: S11, S12, S13, S14, S15, S16, S18, S20, S21, S22, S25, S28, S29, S30, S31, S33, S34]
